# Supplementary material for: The Variation in the Rhizosphere Microbiome of Cotton with Soil Type, Genotype and Developmental Stage
Source: Sci Rep. 2017 Jun 21;7:3940. doi: 10.1038/s41598-017-04213-7 (PMC5479781; doi:10.1038/s41598-017-04213-7)
Supplement: Supplementary file 2 — Supplementary Table S1 [file 41598_2017_4213_MOESM2_ESM.xls]

## Sheet: clean reads and tags
#SampleName	CleanReads	ConnectTagNumber	ConnectRatio(%)
FsC1	108541*2	107840	99.35
FsC2	79840*2	79429	99.49
FsC3	105316*2	104787	99.5
FsT1	130947*2	130190	99.42
FsT2	105217*2	104695	99.5
FsT3	137749*2	136991	99.45
FsX1	128682*2	128006	99.47
FsX2	124452*2	123614	99.33
FsX3	139475*2	138615	99.38
FbC1	102991*2	102473	99.5
FbC2	69226*2	68841	99.44
FbC3	112335*2	111705	99.44
FbT1	121087*2	120350	99.39
FbT2	119007*2	118243	99.36
FbT3	130908*2	130132	99.41
FbX1	127187*2	126472	99.44
FbX2	137691*2	136962	99.47
FbX3	125148*2	124505	99.49
FfC1	110114*2	109500	99.44
FfC2	128750*2	128065	99.47
FfC3	120305*2	119664	99.47
FfT1	122064*2	121232	99.32
FfT2	116036*2	115459	99.5
FfT3	116623*2	115879	99.36
FfX1	116254*2	115616	99.45
FfX2	116449*2	115731	99.38
FfX3	113093*2	112418	99.4
NsC1	89558*2	88965	99.34
NsC2	110240*2	109621	99.44
NsC3	99641*2	99039	99.4
NsT1	95923*2	95376	99.43
NsT2	88165*2	87779	99.56
NsT3	110248*2	109416	99.25
NsX1	117073*2	116359	99.39
NsX2	91357*2	90906	99.51
NsX3	78085*2	77642	99.43
NbC1	109019*2	108435	99.46
NbC2	108613*2	108053	99.48
NbC3	98165*2	97603	99.43
NbT1	109264*2	108624	99.41
NbT2	120150*2	119410	99.38
NbT3	107630*2	107014	99.43
NbX1	123662*2	122879	99.37
NbX2	90819*2	90288	99.42
NbX3	100429*2	99879	99.45
NfC1	118430*2	117768	99.44
NfC2	109492*2	108879	99.44
NfC3	92773*2	92228	99.41
NfT1	119675*2	118939	99.39
NfT2	101369*2	100754	99.39
NfT3	108184*2	107420	99.29
NfX1	89824*2	89240	99.35
NfX2	88792*2	88169	99.3
NfX3	99560*2	99051	99.49
Total pairs read number: 5941627
Average read number and SD: 110030/15683
Total connect tag number: 5907150
Average connect tag number and SD: 109391/15588

## Sheet: OTU
Num samples: 54
Num total OTUs: 13600
Sample all OTU summary:
Min: 881
Max: 5305
Mean: 3364
Standard deviation: 1613
Sample detail:
Sample name	OTU number
FsC1	2686
FsC2	2562
FsC3	2456
FsT1	4727
FsT2	4960
FsT3	5188
FsX1	5033
FsX2	5092
FsX3	4758
FbC1	2365
FbC2	2122
FbC3	2664
FbT1	4991
FbT2	4630
FbT3	4922
FbX1	4939
FbX2	4596
FbX3	4984
FfC1	881
FfC2	1350
FfC3	1298
FfT1	4539
FfT2	4759
FfT3	4872
FfX1	4270
FfX2	4047
FfX3	4230
NsC1	4992
NsC2	5305
NsC3	5102
NsT1	2320
NsT2	1080
NsT3	1030
NsX1	1113
NsX2	927
NsX3	1038
NbC1	5238
NbC2	5134
NbC3	4915
NbT1	2754
NbT2	2889
NbT3	2185
NbX1	2235
NbX2	2282
NbX3	2825
NfC1	5268
NfC2	5272
NfC3	4915
NfT1	1427
NfT2	1406
NfT3	1555
NfX1	1504
NfX2	1594
NfX3	1443
