# Supplementary material for: The Variation in the Rhizosphere Microbiome of Cotton with Soil Type, Genotype and Developmental Stage
Source: Sci Rep. 2017 Jun 21;7:3940. doi: 10.1038/s41598-017-04213-7 (PMC5479781; doi:10.1038/s41598-017-04213-7)
Supplement: Supplementary file 3 — Supplementary Table S2 [file 41598_2017_4213_MOESM3_ESM.xls]

## Sheet: phylum
	relative abundance of dominate phyla(mean±SD)
	Proteobacteria	Acidobacteria	Actinobacteria	Planctomycetes	Bacteroidetes	Verrucomicrobia		total relative abundance of the six phyla(mean)
NsT	52.58±5.43	6.29±2.85	5.67±0.43	4.11±1.93	4.04±1.68	3.23±0.20		75.925
NbT	47.37±3.17	7.12±2.35	6.07±1.47	6.02±1.10	5.89±0.46	5.16±1.46		77.6344
NfT	53.51±3.43	12.38±1.65	6.35±2.59	6.59±2.27	5.25±2.20	3.83±3.80		87.8994
NsX	63.00±6.71	8.00±2.17	2.47±0.79	5.24±0.79	3.71±1.77	3.84±2.54		86.2591
NbX	49.86±7.66	5.74±1.50	4.73±1.88	5.41±0.83	6.97±0.79	6.36±1.47		79.0723
NfX	62.33±0.34	8.97±2.65	6.24±1.79	4.99±1.10	3.89±0.83	1.72±0.61		88.1392
	Proteobacteria	Acidobacteria	Actinobacteria	Planctomycetes	Bacteroidetes	Verrucomicrobia		total relative abundance of the six phyla(mean)
FsT	32.22±2.52	17.72±1.16	3.92±0.44	15.06±2.11	10.64±3.78	2.86±0.48		82.4207
FbT	30.44±0.63	18.24±1.50	4.32±1.04	15.41±1.26	9.17±4.90	2.97±0.42		80.5452
FfT	32.34±3.83	18.25±2.69	2.79±1.50	16.09±1.25	10.52±1.49	4.27±0.35		84.261
FsT	35.59±5.22	17.34±2.68	3.45±0.56	14.92±2.36	10.38±2.65	3.03±0.19		84.7094
FbX	36.36±2.01	14.64±1.50	4.87±1.40	15.09±2.18	8.68±1.09	3.14±0.35		82.7841
FfX	39.21±0.27	14.18±0.69	2.93±0.52	17.48±1.50	10.11±2.00	6.26±0.14		90.1655

## Sheet: order
Proteobacteria								Verrucomicrobia								Planctomycetes								Acidobacteria								Actinobacteria								Bacteroidetes
	#OTU ID	NfT	NbT	NsT	NfX	NbX	NsX		#OTU ID	NfT	NfX	NbT	NbX	NsT	NsX		#OTU ID	NfT	NbT	NsT	NfX	NbX	NsX		#OTU ID	NfT	NfX	NbT	NbX	NsT	NsX		#OTU ID	NsT	NbT	NfT	NsX	NbX	NfX		#OTU ID	NfT	NbT	NsT	NfX	NbX	NsX
	Betaproteobacteria	0.195824	0.152219	0.194569	0.358202	0.231665	0.354329		total	1	1	1	1	1	1		Gemmatales	0.0281755	0.0191339	0.0180126	0.0205165	0.0200202	0.0286827		total	1	1	1	1	1	1		Actinomycetales	0.0335999	0.0292073	0.0246662	0.0126034	0.0193614	0.0309584		Sphingobacteriales	0.0326511	0.0157318	0.0140769	0.0132066	0.0290946	0.024348
	Gammaproteobacteria	0.176588	0.0771339	0.155722	0.118715	0.0809458	0.160519		other	0.959001	0.982681	0.947983	0.935481	0.967397	0.96174		Pirellulales	0.0279882	0.0212377	0.0158376	0.0170518	0.0166774	0.0187701		other	0.874834	0.910178	0.929584	0.94557	0.937124	0.921288		Solirubrobacterales	0.011397	0.00721481	0.0111084	0.00709092	0.00521019	0.0117237		Saprospirales	0.0202094	0.0391125	0.0242225	0.0242873	0.0358448	0.0125216
	Alphaproteobacteria	0.149529	0.218005	0.142431	0.136738	0.173537	0.086964		Pedosphaerales	0.0399693	0.0160982	0.0491311	0.0621908	0.0308596	0.0372498		WD2101	0.00726204	0.0156106	0.00539428	0.0102976	0.0135247	0.00327556		Acidobacteriales	0.0972229	0.0613219	0.0447631	0.0358084	0.0480048	0.0589315		Gaiellales	0.00769871	0.0110549	0.0146851	0.00398711	0.00998383	0.0163432		Cytophagales	0.000280894	0.000739078	0.000267556	0.000249347	0.000666936	0.000580687
	Deltaproteobacteria	0.00850546	0.0213199	0.0230357	0.00541564	0.0203032	0.0178255		Chthoniobacterales	0.000513099	0.000888026	0.000469256	0.000428456	0.000332288	3.27148e-05		Planctomycetales	0.0017715	0.00356634	0.00175206	0.002196	0.00191593	0.00119409		Ellin6513	0.0150934	0.0107875	0.00955718	0.00840339	0.00669754	0.0150324		Acidimicrobiales	0.00251158	0.003625	0.0128087	0.00169708	0.00199677	0.00504381		Flavobacteriales	4.86882e-05	0.000484898	0.000215771	1.31235e-05	0.000242522	8.17869e-06
	TA18	3.74525e-06	7.82093e-06	0	8.74902e-06	2.42522e-05	0		Opitutales	0.000490628	0.000323714	0.0023541	0.00181083	0.00136799	0.000977353		MSBL9	6.74145e-05	0.000641316	0.000211456	2.18726e-05	0.000460792	0		Solibacterales	0.0119885	0.0164	0.00962757	0.00597817	0.00649471	0.00404845		WCHB1-81	0.00132915	0.00834102	7.4905e-06	1.2268e-05	0.00751819	0		Bacteroidales	1.87262e-05	0.00172452	0.000517851	2.62471e-05	0.00129345	2.04467e-05
	Zetaproteobacteria	3.74525e-06	7.42989e-05	1.29463e-05	4.37451e-06	2.82943e-05	8.17869e-06		Verrucomicrobiales	2.62167e-05	8.74902e-06	6.25675e-05	4.04204e-05	2.15771e-05	0		CPla-3	2.62167e-05	0.000105583	6.04159e-05	4.81196e-05	2.42522e-05	6.95188e-05		iii1-15	0.000730323	0.00094052	0.00568191	0.0036055	0.00152766	0.000527525		0319-7L14	0.000258925	0.000610033	1.12357e-05	0	0.000630558	8.74902e-06		Rhodothermales	0	0	0	0	0	0
	other	0.469546	0.531241	0.484229	0.380915	0.493496	0.380354		Methylacidiphilales	0	0	0	0	0	0		Phycisphaerales	7.4905e-06	8.21198e-05	3.45234e-05	3.49961e-05	1.61681e-05	4.08934e-06		RB41	0.000108612	0.000297467	0.000246359	0.000181892	8.2e-05	0.000118591		Bifidobacteriales	8.63085e-06	1.17314e-05	0	4.08934e-06	8.08407e-06	0		other	0.946791	0.942207	0.960699	0.962217	0.932858	0.962521
	total	1	1	1	1	1	1		Cerasicoccales	0	0	0	8.08407e-06	1.29463e-05	0		MVS-107	7.4905e-06	3.91047e-06	8.63085e-06	0	1.21261e-05	0		Sva0725	1.12e-05	4.37e-05	0.00042233	0.000343573	3.02e-05	4.09e-05		other	0.943196	0.939935	0.936713	0.974605	0.955291	0.935922		total	1	1	1	1	1	1
	relative abundance of the three dominate orders								S-BQ2-57	0	0	0	2.42522e-05	8.63085e-06	0		d113	3.74525e-06	0	4.31542e-06	4.37451e-06	8.08407e-06	0		DS-18	1.12e-05	3.06e-05	0.000117314	0.000109135	3.88e-05	1.23e-05		total	1	1	1	1	1	1		relative abundance of the two dominate orders
		0.521942	0.447357	0.492722	0.613656	0.486148	0.601812		LD1-PB3	0	0	0	1.61681e-05	0	0		other	0.93469	0.939618	0.958684	0.949829	0.94734	0.948004										relative abundance of the two dominate orders									0.0528604	0.0548443	0.0382994	0.0374939	0.0649394	0.0368695
																	total	1	1	1	1	1	1		#OTU ID	FfT	FfX	FbT	FbX	FsT	FsX			0.0449969	0.0364221	0.0357746	0.0196943	0.0245715	0.0426821		#OTU ID	FfT	FbT	FsT	FfX	FbX	FsX
	#OTU ID	FfT	FbT	FsT	FfX	FbX	FsX		#OTU ID	FfT	FfX	FbT	FbX	FsT	FsX		relative abundance of the two dominate orders								total	1	1	1	1	1	1										Saprospirales	0.0716303	0.0664086	0.0749401	0.0653751	0.0559482	0.0640446
	Alphaproteobacteria	0.140258	0.133764	0.12659	0.176842	0.156197	0.148161		total	1	1	1	1	1	1			0.0561637	0.0403717	0.0338502	0.0375683	0.0366977	0.0474527		other	0.826964	0.86426	0.828617	0.863455	0.832238	0.835872		#OTU ID	FsT	FbT	FfT	FsX	FbX	FfX		Cytophagales	0.0277194	0.0229903	0.0273478	0.0318617	0.0278151	0.0344956
	Gammaproteobacteria	0.0767462	0.0696935	0.0661038	0.131578	0.0925726	0.0760856		other	0.957914	0.937912	0.971217	0.969692	0.9719	0.970226										iii1-15	0.0745607	0.0594387	0.0672832	0.0567567	0.0564531	0.0574569		Actinomycetales	0.0150973	0.0156545	0.00841882	0.0142694	0.0226458	0.0106981		Sphingobacteriales	0.00307867	0.00306079	0.00385263	0.0020458	0.00211776	0.00412108
	Betaproteobacteria	0.0649446	0.0663039	0.0952091	0.0536009	0.0807997	0.096926		Pedosphaerales	0.013854	0.00961804	0.0150799	0.015139	0.0143317	0.01337		#OTU ID	FfT	FbT	FsT	FfX	FbX	FsX		RB41	0.0626299	0.0488549	0.0670844	0.0468614	0.073207	0.0711961		Acidimicrobiales	0.0104268	0.0122612	0.010171	0.00965165	0.0135117	0.0117387		Flavobacteriales	0.00172937	0.000625167	0.000466353	0.00133628	0.000443174	0.00093966
	TA18	0.000634737	0.00061794	0.000866581	0.000398124	0.000504068	0.000828915		Chthoniobacterales	0.0107563	0.0183019	0.00509891	0.00500008	0.00565888	0.00680583		Pirellulales	0.0678371	0.0664809	0.0586352	0.0715874	0.0611005	0.0608162		Solibacterales	0.00955147	0.00654342	0.00787422	0.00642095	0.0093723	0.0085744		0319-7L14	0.00334104	0.00301743	0.00173698	0.00256393	0.00270979	0.00145059		Rhodothermales	0.000433294	0.000610712	0.000595122	0.000374473	0.000548047	0.000620847
	Deltaproteobacteria	0.039844	0.0324436	0.0336749	0.0291103	0.0321724	0.0351131		Opitutales	0.0104713	0.0239939	0.00484234	0.00665776	0.00409973	0.00590979		Gemmatales	0.039806	0.0399348	0.0419752	0.0331231	0.0338335	0.040439		Sva0725	0.0092284	0.00759589	0.0105845	0.0104839	0.00974817	0.00930599		Gaiellales	0.00327491	0.00349443	0.0027898	0.00273173	0.00376529	0.00157279		Bacteroidales	7.22156e-05	7.22737e-05	5.56839e-05	7.09527e-05	2.70641e-05	0.000104034
	Zetaproteobacteria	0.000372481	0.000556507	0.000452432	0.000283811	0.000666452	0.000496678		Verrucomicrobiales	0.00677306	0.00987426	0.00366066	0.00337624	0.00390484	0.00361098		Planctomycetales	0.029445	0.0241141	0.0228374	0.0480232	0.0311643	0.0248809		42698	0.00482704	0.00275139	0.00473031	0.00371116	0.00528649	0.00505403		Solirubrobacterales	0.00210903	0.00188273	0.000965409	0.00140949	0.00160016	0.000934211		other	0.895337	0.906232	0.892742	0.898936	0.913101	0.895674
	other	0.6772	0.69662	0.677103	0.608187	0.637088	0.642389		Methylacidiphilales	0.000152033	0.000271985	4.69779e-05	5.41281e-05	2.7842e-05	2.01356e-05		WD2101	0.00836941	0.00672868	0.00862753	0.00765501	0.00681338	0.00824216		DS-18	0.00434054	0.00376838	0.0049399	0.00388031	0.00543266	0.00523525		Rubrobacterales	0.00042459	0.000408346	0.000372481	0.000281898	0.000372131	0.0002168		total	1	1	1	1	1	1
	total	1	1	1	1	1	1		S-BQ2-57	6.84148e-05	2.75927e-05	4.33642e-05	6.08941e-05	6.26444e-05	5.70508e-05		Phycisphaerales	0.00413529	0.0040943	0.00471921	0.00407584	0.00470576	0.00380227		CCU21	0.00403647	0.00345698	0.00461829	0.00477342	0.00407189	0.00352373		Euzebyales	0.000341064	0.000220435	0.000102622	0.000261763	0.000206363	8.672e-05		relative abundance of the two dominate orders
	relative abundance of the three dominate orders								Cerasicoccales	7.60164e-06	0	7.22737e-06	3.38301e-06	1.04407e-05	0		CL500-15	0.00225009	0.00197668	0.00166356	0.00208522	0.00252711	0.00128532		Acidobacteriales	0.0013797	0.00115101	0.00203089	0.00170504	0.00186193	0.00179542		other	0.964985	0.0600648	0.0632872	0.0253948	0.044709	0.0640778			0.0993497	0.0893989	0.102288	0.0972368	0.0837633	0.0985402
		0.281949	0.269761	0.287903	0.362021	0.329569	0.321173		LD1-PB3	3.80082e-06	0	3.61368e-06	1.6915e-05	3.48025e-06	0		agg27	0.00120106	0.0011889	0.00099535	0.00103276	0.00150206	0.000879254		BPC015	0.00134549	0.000926327	0.00122142	0.00107918	0.00113804	0.000892677		total	1	1	1	1	1	1
																	B97	0.00117445	0.00111301	0.00113804	0.00171469	0.000791624	0.000835627		DS-100	0.00113645	0.0012535	0.00101545	0.000872816	0.00119024	0.00109403		relative abundance of the two dominate orders
																	d113	0.000756364	0.00086367	0.000838739	0.000804131	0.00100475	0.000543661		relative abundance of the two dominate orders									0.0255241	0.0279157	0.0185898	0.0239211	0.0361576	0.0224368
																	MVS-107	0.000725957	0.00106242	0.000396748	0.000386298	0.00116714	0.000308746			0.137191	0.108294	0.134368	0.103618	0.12966	0.128653
																	CCM11a	0.000668945	0.000935944	0.00100927	0.00056368	0.000882965	0.00084905
																	Pla1	0.00013683	0.000159002	0.000198374	0.000114313	0.00013532	0.000177864
																	other	0.843494	0.851348	0.856965	0.828834	0.854372	0.85694
																	total	1	1	1	1	1	1
																	relative abundance of the two dominate orders
																		0.107643	0.106416	0.10061	0.10471	0.0949339	0.101255
