# Supplementary material for: The Variation in the Rhizosphere Microbiome of Cotton with Soil Type, Genotype and Developmental Stage
Source: Sci Rep. 2017 Jun 21;7:3940. doi: 10.1038/s41598-017-04213-7 (PMC5479781; doi:10.1038/s41598-017-04213-7)
Supplement: Supplementary file 4 — Supplementary Table S3 [file 41598_2017_4213_MOESM4_ESM.xls]

## Sheet: Sheet1
	relative abundance(mean±SD)						relative abundance(mean±SD)
	NsC	NbC	NfC				FsC	FbC	FfC
Cyanobacteria	0.20±0.07	0.42±0.45	0.20±0.02			Proteobacteria	44.55±1.19	41.62±2.00	43.04±1.79
Firmicutes	0.37±0.04	0.36±0.06	0.36±0.08			Firmicutes	12.16±2.64	10.84±1.07	11.95±2.99
Nitrospirae	2.05±0.24	2.23±0.12	1.96±0.23			Acidobacteria	8.26±1.85	8.87±1.65	12.06±1.93
Bacteroidetes	2.60±0.33	2.22±0.02	2.67±0.25			Planctomycetes	7.57±0.45	11.02±2.33	9.73±3.17
Verrucomicrobia	2.85±0.15	2.92±0.10	2.21±0.09			Bacteroidetes	6.58±0.48	7.39±1.15	6.93±3.36
Euryarchaeota	3.43±0.83	3.87±1.12	2.16±0.30			Actinobacteria	5.29±0.78	4.55±0.73	5.04±0.76
Actinobacteria	4.60±0.48	4.47±0.41	4.12±0.34			Verrucomicrobia	2.31±0.19	5.56±0.81	4.04±1.01
Gemmatimonadetes	4.39±0.03	5.44±0.45	4.34±0.66			Chloroflexi	3.02±0.61	2.63±0.22	2.01±0.59
Chloroflexi	4.76±0.21	4.92±0.41	5.15±0.42			Gemmatimonadetes	2.06±0.33	1.45±0.16	0.14±0.03
Crenarchaeota	5.48±0.29	7.08±0.91	7.81±0.34			Crenarchaeota	1.41±0.39	0.95±0.33	0.01±0.01
Planctomycetes	17.71±1.66	18.98±1.35	19.00±0.26			Nitrospirae	0.42±0.12	0.36±0.09	0.16±0.05
Proteobacteria	21.96±5.07	19.78±0.21	20.21±0.35			Cyanobacteria	0.54±0.16	0.09±0.03	0.14±0.04
Acidobacteria	25.32±2.03	23.10±0.44	24.79±1.42
