# Supplementary material for: The Variation in the Rhizosphere Microbiome of Cotton with Soil Type, Genotype and Developmental Stage
Source: Sci Rep. 2017 Jun 21;7:3940. doi: 10.1038/s41598-017-04213-7 (PMC5479781; doi:10.1038/s41598-017-04213-7)
Supplement: Supplementary file 5 — Supplementary Table S4 [file 41598_2017_4213_MOESM5_ESM.xls]

## Sheet: Supplementary Table S12 increas
relative abundance increased multiples of bacterial phyla in rhizosphere soil compare with bulk soil
	Proteobacteria	Firmicutes	Acidobacteria	Cyanobacteria	Actinobacteria	Planctomycetes	Bacteroidetes	Verrucomicrobia	TM7	Chloroflexi	Unclassified	OD1	WPS-2	Gemmatimonadetes	Crenarchaeota	Chlamydiae	Nitrospirae	TM6	Armatimonadetes	Chlorobi	Euryarchaeota	FBP
NsT	2.39	29.63	0.25	30.39	1.23	0.23	1.56	1.13	40.45	0.27	2.53	2.47	57.03	0.1	0.05	1.39	0.05	0.42	0.09	1.67	0.01	2.53
NbT	2.4	21.59	0.31	12.83	1.36	0.32	2.66	1.77	10.71	0.45	2.51	1.02	14.03	0.24	0.19	1.28	0.14	1.06	0.2	3.71	0.03	1.93
NfT	2.65	8.95	0.5	12.88	1.54	0.35	1.96	1.73	2.41	0.5	0.48	0.49	44.34	0.05	0.01	1.3	0.02	0.94	0.99	5.98	0	0.51
NsX	2.87	13.28	0.32	17.68	0.54	0.3	1.43	1.35	27.97	0.17	1.36	4.47	66.68	0.01	0	0.66	0.01	0.72	0.14	2.15	0	0.1
NbX	2.52	23.99	0.25	6.83	1.06	0.28	3.14	2.18	11.9	0.41	2.59	1.6	11.67	0.21	0.21	1.96	0.13	2.66	0.14	6.09	0.03	1.5
NfX	3.08	5.12	0.36	19.29	1.51	0.26	1.46	0.78	1.42	0.58	0.63	0.21	42.34	0.1	0.01	0.59	0.01	0.56	0.75	3.25	0	0.83
FsT	0.72	0.02	2.15	4.09	0.74	1.99	1.62	1.24	0.08	0.95	0.13	0.1	0.02	1.81	2.25	0.14	3.4	0.3	2.55	0.24	12.65	0.06
FbT	0.73	0.03	2.06	41.82	0.95	1.4	1.24	0.53	0.1	1.13	0.19	0.24	0.03	2.3	4.05	0.53	3.69	0.19	5.21	0.08	12.21	0.64
FfT	0.75	0.07	1.51	6.5	0.55	1.65	1.52	1.06	0.13	1.33	0.69	0.31	0.01	20.85	357.01	0.12	8.67	0.06	29.35	0.12	74.38	5.4
FsX	0.8	0.04	2.1	2.87	0.65	1.97	1.58	1.31	0.09	0.89	0.11	0.09	0.02	1.4	2.14	0.14	2.96	0.28	2.41	0.25	10.49	0.06
FbX	0.87	0.03	1.65	24.92	1.07	1.37	1.17	0.57	0.15	1.27	0.18	0.35	0.03	2.32	3.48	0.55	3.55	0.16	4.32	0.09	9.26	0.39
FfX	0.91	0.01	1.18	2.07	0.58	1.8	1.46	1.55	0.17	0.98	0.54	0.23	0.02	19.26	118.38	0.09	6.02	0.05	27.36	0.14	70.18	2.21
