# Supplementary material for: The Variation in the Rhizosphere Microbiome of Cotton with Soil Type, Genotype and Developmental Stage
Source: Sci Rep. 2017 Jun 21;7:3940. doi: 10.1038/s41598-017-04213-7 (PMC5479781; doi:10.1038/s41598-017-04213-7)
Supplement: Supplementary file 6 — Supplementary Table S5 [file 41598_2017_4213_MOESM6_ESM.xls]

## Sheet: Sheet1
Sample name	OTU number	Sample name	OTU number	Sample name	OTU number
FsC1	2686	FbC1	2365	FfC1	881
FsC2	2562	FbC2	2122	FfC2	1350
FsC3	2456	FbC3	2664	FfC3	1298
mean	2568		2383.67		1176.33
FsT1	4727	FbT1	4991	FfT1	4539
FsT2	4960	FbT2	4630	FfT2	4759
FsT3	5188	FbT3	4922	FfT3	4872
mean	4958.33		4847.67		4723.33
FsX1	5033	FbX1	4939	FfX1	4270
FsX2	5092	FbX2	4596	FfX2	4047
FsX3	4758	FbX3	4984	FfX3	4230
mean	4961		4839.67		4182.33
NsC1	4992	NbC1	5238	NfC1	5268
NsC2	5305	NbC2	5134	NfC2	5272
NsC3	5102	NbC3	4915	NfC3	4915
mean	5133		5095.67		5151.67
NsT1	2320	NbT1	2754	NfT1	1427
NsT2	1080	NbT2	2889	NfT2	1406
NsT3	1030	NbT3	2185	NfT3	1555
mean	1476.67		2609.33		1462.67
NsX1	1113	NbX1	2235	NfX1	1504
NsX2	927	NbX2	2282	NfX2	1594
NsX3	1038	NbX3	2825	NfX3	1443
mean	1026		2447.33		1513.67
