# Supplementary material for: The Variation in the Rhizosphere Microbiome of Cotton with Soil Type, Genotype and Developmental Stage
Source: Sci Rep. 2017 Jun 21;7:3940. doi: 10.1038/s41598-017-04213-7 (PMC5479781; doi:10.1038/s41598-017-04213-7)
Supplement: Supplementary file 7 — Supplementary Table S6 [file 41598_2017_4213_MOESM7_ESM.xls]

## Sheet: Sheet1
bacteria genus that the relative abundance in rhizosphere soil were significantly higher than bulk soil in nutrient-rich soil
	relative abundance in each treatment
	NsT	NbT	NfT	NsX	NbX	NfX	NsC	NbC	NfC	mean relative abundance of bacteria genus in rhizosphere soil	mean relative abundance of bacteria genus in bulk soil		P-value
Burkholderia	15.3176	10.6588	17.8153	32.8688	14.9605	32.5601	0.00329167	0.00314333	0.00622567	20.6968	0.00422022		0.00161506
Lactococcus	9.50373	7.19114	2.81175	3.65778	7.98927	1.59241	0.00131133	0.001678	0.00120467	5.45768	0.001398		0.00430162
Rhodanobacter	3.24045	0.84297	2.38725	2.6144	0.471683	2.8721	0.000396	0.000937333	0	2.07147	0.000444444		0.00332207
Rhodoplanes	2.53194	3.94606	2.42592	1.274	3.3506	2.42854	0.905739	0.938917	1.06823	2.65951	0.970962		0.00298575
Devosia	1.70064	1.30322	1.33364	1.32846	0.870459	1.54381	0.043205	0.0193517	0.049435	1.3467	0.0373306		4.19939e-05
Carludovica	1.62486	1.37504	0.589881	0.779394	0.694629	0.798402	0.00390267	0.000873333	0.003189	0.977036	0.002655		0.00116566
Bradyrhizobium	0.957746	0.982532	1.46377	0.908302	0.798071	1.17434	0.175758	0.146458	0.179354	1.04746	0.16719		0.000125156
Alkanibacter	0.462756	0.212728	0.002658	0.0788907	0.285482	0.00461933	0	0	0	0.174522	0		0.0324743
Phenylobacterium	0.428145	0.76469	0.703549	0.153509	0.660322	0.527838	0.077538	0.0560533	0.0537663	0.539675	0.0624526		0.00170762
bacteria genus that the relative abundance in rhizosphere soil were significantly lower than bulk soil in nutrient-rich soil
	relative abundance in each treatment
	NsT	NbT	NfT	NsX	NbX	NfX	NsC	NbC	NfC
Candidatus_Nitrososphaera	0.0831477	0.0668107	0.0967627	0.0147443	0.081823	0.082007	5.47114	7.0382	7.80952	0.0708826	6.77295		0.00517763
Planctomyces	0.181386	0.355283	0.178537	0.116573	0.198336	0.218692	2.15745	1.99816	1.94089	0.208135	2.03217		5.983e-05
Pirellula	0.0110117	0.14027	0.0174223	0.00186433	0.0643087	0.0161057	1.37777	1.4683	1.52125	0.0418304	1.45578		3.04132e-05
Kaistobacter	0.817908	1.16716	0.779721	0.135933	0.929462	0.916794	1.68184	1.46381	1.5112	0.791163	1.55228		0.0010798
Gemmata	0.0406133	0.483714	0.076414	0.007572	0.284597	0.0844643	1.40875	1.23888	1.47669	0.162896	1.37477		1.13611e-05
Steroidobacter	0.00287267	0.0240173	0.003025	0.00139833	0.0248283	0.0134623	0.751328	0.517545	0.634029	0.0116007	0.634301		0.00564027
Nitrospira	0.0509493	0.073692	0.038735	0.0160767	0.05603	0.0180333	0.506644	0.513879	0.489043	0.0422527	0.503189		2.12945e-09
bacteria genus that the relative abundance in rhizosphere soil were significantly higher than bulk soil in field soil
	relative abundance in each treatment
	FsT	FbT	FfT	FsT	FbX	FfX	FsC	FbC	FfC
Candidatus_Nitrososphaera	3.18474	3.83836	4.07017	3.02016	3.30023	1.3502	0.673454	0.128321	0.00369133	3.12731	0.268489		0.000190363
Planctomyces	2.28234	2.41239	2.9536	2.51254	3.12317	4.84872	0.403094	0.217962	0.0823363	3.02213	0.234464		0.000303082
Steroidobacter	2.22419	2.33285	2.52872	2.63848	3.0434	5.14257	0.01093	0.023872	0.001046	2.98504	0.0119493		0.000577934
Novosphingobium	1.39678	1.93394	1.53885	2.79321	2.27392	3.78519	0.005619	0.005961	0	2.28698	0.00386		0.000757278
Niastella	2.14092	1.68845	1.49562	1.91745	1.76239	1.10847	0.00507733	0.002685	0.000373	1.68555	0.00271178		4.25143e-05
Chitinophaga	1.26414	1.56883	1.18614	0.611243	0.585186	1.19786	0.000844333	0.000385	0.000326667	1.0689	0.000518667		0.000558713
Rubrivivax	2.36988	1.29087	1.25235	2.59836	2.17493	1.18022	0.052874	0.0150773	0.00551667	1.8111	0.0244893		0.000500115
Pirellula	1.2484	1.13321	1.1531	1.20344	1.14714	1.38374	0.166104	0.0704897	0.003345	1.21151	0.0799796		6.74481e-06
Gemmata	1.18249	1.09313	1.33101	1.17772	1.08361	1.3666	0.318239	0.790227	0.0150603	1.20576	0.374509		0.0302139
Sphingomonas	1.30817	1.07174	1.17834	1.32798	1.12032	1.10486	0.114965	0.070944	0.0295247	1.18523	0.0718112		5.96998e-08
Mesorhizobium	0.53673	0.887048	0.441835	0.600452	0.938524	0.844479	0.0471377	0.0533333	0.103108	0.708178	0.0678597		0.000249607
Lysobacter	0.833205	0.822122	0.974629	1.15088	0.774175	1.71189	0.0241593	0.0229893	0.00102633	1.04448	0.0160583		0.000421517
Variovorax	1.13331	0.601759	0.502162	1.3833	0.645941	0.368456	0.289252	0.112884	0.00271867	0.772486	0.134951		0.00520189
Agrobacterium	0.528482	0.431088	0.24918	0.601298	0.413363	0.701078	0.004126	0.00225367	0.000999667	0.487415	0.00245978		0.000334494
Methylibium	0.545283	0.420676	0.45649	0.554673	0.602656	0.292098	0.0727253	0.0368203	0.008729	0.478646	0.0394249		4.41344e-05
Flavisolibacter	0.396689	0.368753	0.302827	0.361169	0.327942	0.203479	0.186797	0.077782	0.00098	0.32681	0.0885198		0.0135909
Rhizobium	0.183027	0.365843	0.140607	0.318565	0.234416	0.172483	0.002869	0.00321033	0.000346333	0.235823	0.00214189		0.000673411
Luteimonas	0.312425	0.340857	0.352366	0.382445	0.598421	0.862779	0.207946	0.229026	0.00176567	0.474882	0.146246		0.0127449
Streptomyces	0.203982	0.324505	0.121609	0.241932	0.412587	0.294075	0.028571	0.00678767	0.131636	0.266448	0.0556648		0.004772
Pseudoxanthomonas	0.41543	0.28852	0.470956	0.445764	0.368711	1.4375	0.000419667	0	0.000373	0.571147	0.000264222		0.0112548
Sinorhizobium	0.1611	0.281541	0.12385	0.265531	0.252095	0.216981	0.000534333	0	0	0.21685	0.000178111		0.000186583
Opitutus	0.260214	0.205057	0.432462	0.370882	0.207451	0.483522	0.175276	0.197564	0.0978137	0.326598	0.156884		0.0105468
Luteolibacter	0.204861	0.194297	0.428421	0.185674	0.221605	0.664111	0.00160267	0.00142733	0	0.316495	0.00101		0.00517539
Paenibacillus	0.127085	0.181575	0.0826603	0.236268	0.145397	0.028307	0.0119673	0.00677867	0.010154	0.133549	0.00963333		0.00441527
Sphingopyxis	0.172313	0.126703	0.210068	0.244861	0.204186	0.533862	0	0.000769667	0	0.248665	0.000256556		0.00429219
Pseudofulvimonas	0.0304337	0.111236	0.292776	0.0348937	0.511995	0.630324	0	0	0	0.26861	0		0.0249056
Tepidimonas	0.502964	0.09534	0.174559	0.191737	0.22285	0.107753	0	0	0	0.215867	0		0.00820073
OR-59	0.130854	0.127341	0.324269	0.146036	0.139708	0.540785	0	0	0	0.234832	0		0.00935276
bacteria genus that the relative abundance in rhizosphere soil were significantly lower than bulk soil in field soil
	relative abundance in each treatment
	FsT	FbT	FfT	FsT	FbX	FfX	FsC	FbC	FfC
Lactococcus	0.000638667	0.00108933	0.590628	0.00204467	0.00101833	0.00117667	10.6493	9.99583	10.8771	0.0994326	10.5074		7.07681e-05
Rhodoplanes	0.680698	0.702244	1.06139	0.740519	0.961894	1.04831	6.48956	6.32643	4.00833	0.865842	5.60811		0.013283
A17	0.246068	0.230189	0.21429	0.214517	0.174234	0.187509	0.251398	1.10389	1.27849	0.211135	0.877923		0.0851095
Devosia	0.329557	0.317812	0.246064	0.367532	0.319312	0.331855	0.852953	0.766224	0.844715	0.318689	0.821297		0.000122475
Bdellovibrio	0.088266	0.048813	0.123234	0.088678	0.063628	0.076584	0.56113	0.593364	0.814383	0.0815339	0.656292		0.00864411
Methylovirgula	0.000319333	0	0.000791	0.000306	0	0.000768	0.0850643	0.30096	0.458919	0.000364056	0.281648		0.0609259
Arthrobacter	0.0920937	0.0616257	0.058084	0.079928	0.0586367	0.0273773	0.441738	0.411021	0.448986	0.0629576	0.433915		2.65122e-06
Alkanibacter	0	0	0.000378333	0.000306	0	0	0.360425	1.06255	0.292057	0.000114056	0.571678		0.0730043
Aquicella	0.153338	0.207332	0.184033	0.159266	0.241814	0.189353	0.80757	0.727953	0.160158	0.189189	0.565227		0.102959
Phenylobacterium	0.137109	0.139912	0.195516	0.185261	0.194377	0.208145	1.43809	0.634122	0.136408	0.17672	0.736206		0.139009
Candidatus_Koribacter	0.0786763	0.0691337	0.0576717	0.0743873	0.0662037	0.052319	0.681052	0.437442	0.034798	0.0663986	0.384431		0.116732
Bradyrhizobium	0.420975	0.40632	0.861941	0.533317	0.677952	1.27824	0.978489	0.940588	2.40248	0.696458	1.44052		0.129047

## Sheet: relative abundance
relative abundance in genus level
	NsC	NbC	NfC	NsT	NbT	NfT	NsX	NbX	NfX	FsC	FbC	FfC	FsT	FbT	FfT	FsT	FbX	FfX
A17	0.38752	0.313757	0.342319	0.265901	0.575623	0.416467	0.155939	0.539293	0.388862	0.251398	1.10389	1.27849	0.246068	0.230189	0.21429	0.214517	0.174234	0.187509
Acidopila	0	0	0	0.227538	0.219401	0.470429	0.176308	0.056275	0.186938	0.00295233	0.00881633	0.064309	0	0	0	0	0	0
Agrobacterium	0.028352	0.0163627	0.0181613	0.00447167	0.200471	0.1215	0.0445113	0.03259	0.034135	0.004126	0.00225367	0.000999667	0.528482	0.431088	0.24918	0.601298	0.413363	0.701078
Alkanibacter	0	0	0	0.462756	0.212728	0.002658	0.0788907	0.285482	0.00461933	0.360425	1.06255	0.292057	0	0	0.000378333	0.000306	0	0
Aquicella	0.245928	0.425877	0.275846	0.239852	0.738899	0.384205	0.142473	1.61568	0.528072	0.80757	0.727953	0.160158	0.153338	0.207332	0.184033	0.159266	0.241814	0.189353
Arthrobacter	0.111316	0.099688	0.0809297	0.337476	0.269639	0.117227	0.146211	0.283836	0.0829787	0.441738	0.411021	0.448986	0.0920937	0.0616257	0.058084	0.079928	0.0586367	0.0273773
Bdellovibrio	0.10624	0.0887543	0.077321	1.02723	0.394485	0.20438	0.754319	0.503074	0.0947293	0.56113	0.593364	0.814383	0.088266	0.048813	0.123234	0.088678	0.063628	0.076584
Bradyrhizobium	0.175758	0.146458	0.179354	0.957746	0.982532	1.46377	0.908302	0.798071	1.17434	0.978489	0.940588	2.40248	0.420975	0.40632	0.861941	0.533317	0.677952	1.27824
Burkholderia	0.00329167	0.00314333	0.00622567	15.3176	10.6588	17.8153	32.8688	14.9605	32.5601	0.0576977	0.0207387	0.0339553	0.00309433	0.025079	0.0474073	0.00537833	0.00744767	0.0255667
Candidatus_Koribacter	0.0738223	0.0589303	0.0636643	0.0595667	0.268074	0.150419	0.304371	0.217143	0.235326	0.681052	0.437442	0.034798	0.0786763	0.0691337	0.0576717	0.0743873	0.0662037	0.052319
Candidatus_Nitrososphaera	5.47114	7.0382	7.80952	0.0831477	0.0668107	0.0967627	0.0147443	0.081823	0.082007	0.673454	0.128321	0.00369133	3.18474	3.83836	4.07017	3.02016	3.30023	1.3502
Candidatus_Xiphinematobacter	0.0303537	0.0117447	0.016374	0.009322	0.00511033	0.001584	0.000466	0.00840367	0.00381167	0.0240853	0.00813967	0	0.0347603	0.0319003	0.182793	0.0402497	0.0345113	0.378219
Carludovica	0.00390267	0.000873333	0.003189	1.62486	1.37504	0.589881	0.779394	0.694629	0.798402	0	0.00282567	0.00139233	0.504706	0.861862	0.293156	0.483051	0.586399	0.074984
Chitinophaga	0.015569	0.00983567	0.007063	0.000845667	0.053429	0.00605033	0.00326233	0.0559053	0.005653	0.000844333	0.000385	0.000326667	1.26414	1.56883	1.18614	0.611243	0.585186	1.19786
Devosia	0.043205	0.0193517	0.049435	1.70064	1.30322	1.33364	1.32846	0.870459	1.54381	0.852953	0.766224	0.844715	0.329557	0.317812	0.246064	0.367532	0.319312	0.331855
Dyella	0.000457667	0	0.000385333	0.198113	0.115882	5.54489	0.621634	0.147802	0.940204	0.084919	0.00261033	0.00417067	0	0.000328333	0.0109473	0.000668	0.000355	0.000768
Flavisolibacter	0.126828	0.126542	0.172944	0.0394913	0.158748	0.00412233	0.001615	0.0962113	0.023279	0.186797	0.077782	0.00098	0.396689	0.368753	0.302827	0.361169	0.327942	0.203479
Gemmata	1.40875	1.23888	1.47669	0.0406133	0.483714	0.076414	0.007572	0.284597	0.0844643	0.318239	0.790227	0.0150603	1.18249	1.09313	1.33101	1.17772	1.08361	1.3666
Hyphomicrobium	0.073964	0.084748	0.101846	0.115927	0.356434	0.114938	0.00589267	0.339037	0.123269	0.71065	0.36802	0.032471	0.0643193	0.0687993	0.0672073	0.0555043	0.0658543	0.0556953
Kaistobacter	1.68184	1.46381	1.5112	0.817908	1.16716	0.779721	0.135933	0.929462	0.916794	3.3439	1.47126	0.129798	2.08205	1.71092	2.47436	2.27106	1.83364	2.41457
Lactococcus	0.00131133	0.001678	0.00120467	9.50373	7.19114	2.81175	3.65778	7.98927	1.59241	10.6493	9.99583	10.8771	0.000638667	0.00108933	0.590628	0.00204467	0.00101833	0.00117667
Legionella	0.007218	0.0101217	0.00622967	0.037186	0.118996	0.0231903	0.00357	0.34265	0.067707	0.384063	0.552511	0.00915467	0.00415	0.020174	0.0256153	0.006514	0.014997	0.027328
Luteimonas	0.0379983	0.0173583	0.0177487	0.041151	0.0929813	0.003081	0.000683	0.0942237	0.006594	0.207946	0.229026	0.00176567	0.312425	0.340857	0.352366	0.382445	0.598421	0.862779
Luteolibacter	0.023885	0.029826	0.0172073	0.000957667	0.00155567	0.000672333	0	0.00120067	0.000852333	0.00160267	0.00142733	0	0.204861	0.194297	0.428421	0.185674	0.221605	0.664111
Lysobacter	0.17999	0.149714	0.223217	0.000957667	0.012424	0.00211867	0.001796	0.010615	0.00803267	0.0241593	0.0229893	0.00102633	0.833205	0.822122	0.974629	1.15088	0.774175	1.71189
Mesorhizobium	0.05813	0.0465877	0.058098	0.211409	0.216151	0.103892	0.111487	0.156871	0.0751673	0.0471377	0.0533333	0.103108	0.53673	0.887048	0.441835	0.600452	0.938524	0.844479
Methylibium	0.0163273	0.00986567	0.012679	0.016719	0.0317827	0.050228	0.00328867	0.0384057	0.00524933	0.0727253	0.0368203	0.008729	0.545283	0.420676	0.45649	0.554673	0.602656	0.292098
Methylovirgula	0.000457667	0	0	0.271219	0.136065	0.154314	0.154149	0.142014	0.125383	0.0850643	0.30096	0.458919	0.000319333	0	0.000791	0.000306	0	0.000768
Mycobacterium	0.0155073	0.0116027	0.008438	0.370608	0.103167	0.13935	0.19527	0.13034	0.213014	0.0357193	0.0218	0.20849	0.029206	0.0403933	0.0224953	0.011977	0.0794677	0.022351
Niastella	0.0809987	0.0603423	0.067668	0.000478667	0.00305267	0.00144633	0.00279633	0.000322333	0.00314167	0.00507733	0.002685	0.000373	2.14092	1.68845	1.49562	1.91745	1.76239	1.10847
Nitrospira	0.506644	0.513879	0.489043	0.0509493	0.073692	0.038735	0.0160767	0.05603	0.0180333	0.254093	0.109458	0.161393	0.254532	0.291932	0.448692	0.278341	0.261123	0.198497
Novosphingobium	0.0248987	0.0128557	0.01396	0.006224	0.00788533	0.00442967	0.00823067	0.003573	0.00843567	0.005619	0.005961	0	1.39678	1.93394	1.53885	2.79321	2.27392	3.78519
OR-59	0.0759683	0.0405837	0.0547293	0	0	0.000336	0.000466	0	0.000897	0	0	0	0.130854	0.127341	0.324269	0.146036	0.139708	0.540785
Opitutus	0.250684	0.137841	0.122974	0.126284	0.227331	0.0454243	0.092124	0.167218	0.0273653	0.175276	0.197564	0.0978137	0.260214	0.205057	0.432462	0.370882	0.207451	0.483522
Paenibacillus	0.0509477	0.0657357	0.0471063	0.19679	0.00545533	0.00452733	0.542067	0.0326577	0.004932	0.0119673	0.00677867	0.010154	0.127085	0.181575	0.0826603	0.236268	0.145397	0.028307
Phenylobacterium	0.077538	0.0560533	0.0537663	0.428145	0.76469	0.703549	0.153509	0.660322	0.527838	1.43809	0.634122	0.136408	0.137109	0.139912	0.195516	0.185261	0.194377	0.208145
Pirellula	1.37777	1.4683	1.52125	0.0110117	0.14027	0.0174223	0.00186433	0.0643087	0.0161057	0.166104	0.0704897	0.003345	1.2484	1.13321	1.1531	1.20344	1.14714	1.38374
Planctomyces	2.15745	1.99816	1.94089	0.181386	0.355283	0.178537	0.116573	0.198336	0.218692	0.403094	0.217962	0.0823363	2.28234	2.41239	2.9536	2.51254	3.12317	4.84872
Pseudofulvimonas	0.0485817	0.006896	0.0100413	0	0	0	0	0	0.000898	0	0	0	0.0304337	0.111236	0.292776	0.0348937	0.511995	0.630324
Pseudoxanthomonas	0.025269	0.00764833	0.0106863	0	0.00262	0.00105933	0.000466	0	0.00314033	0.000419667	0	0.000373	0.41543	0.28852	0.470956	0.445764	0.368711	1.4375
Ralstonia	0.008466	0.006588	0.0138927	0	0.000387667	0	0.00127367	0.002123	0.19562	0	0.000413333	0	0.00415	0.00585433	0.011086	0.005812	0.00607867	0.00276967
Rhizobium	0.014468	0.00878933	0.0115823	0.00227867	0.00452067	0.00146433	0.00127367	0.005036	0.004038	0.002869	0.00321033	0.000346333	0.183027	0.365843	0.140607	0.318565	0.234416	0.172483
Rhodanobacter	0.000396	0.000937333	0	3.24045	0.84297	2.38725	2.6144	0.471683	2.8721	0.14492	0.086429	0.424711	0	0.004185	0.00488733	0.000362	0.000663333	0.001536
Rhodoplanes	0.905739	0.938917	1.06823	2.53194	3.94606	2.42592	1.274	3.3506	2.42854	6.48956	6.32643	4.00833	0.680698	0.702244	1.06139	0.740519	0.961894	1.04831
Rubrivivax	0.140715	0.126986	0.204694	0.0597427	0.157539	0.025719	0.00453633	0.763513	0.123773	0.052874	0.0150773	0.00551667	2.36988	1.29087	1.25235	2.59836	2.17493	1.18022
Sinorhizobium	0.0136817	0.00990933	0.0138257	0	0.000775333	0.000387	0	0	0.000897	0.000534333	0	0	0.1611	0.281541	0.12385	0.265531	0.252095	0.216981
Sphingomonas	0.35127	0.27862	0.398679	0.140647	0.135455	0.136554	0.0923193	0.100436	0.0675457	0.114965	0.070944	0.0295247	1.30817	1.07174	1.17834	1.32798	1.12032	1.10486
Sphingopyxis	0.008132	0	0.001523	0	0.00804067	0.00168067	0.000341667	0.000805667	0.001346	0	0.000769667	0	0.172313	0.126703	0.210068	0.244861	0.204186	0.533862
Steroidobacter	0.751328	0.517545	0.634029	0.00287267	0.0240173	0.003025	0.00139833	0.0248283	0.0134623	0.01093	0.023872	0.001046	2.22419	2.33285	2.52872	2.63848	3.0434	5.14257
Streptomyces	0.052112	0.0213977	0.014641	0.073291	0.224144	0.0965943	0.011204	0.0577717	0.373582	0.028571	0.00678767	0.131636	0.203982	0.324505	0.121609	0.241932	0.412587	0.294075
Tepidimonas	0.00377533	0.0012	0.00289767	0	0	0	0.000466	0	0.000448667	0	0	0	0.502964	0.09534	0.174559	0.191737	0.22285	0.107753
Thiobacillus	2.99422	0	0.000470333	0.0191507	0.083511	0.001935	0	0.059936	0	0.0695493	0.0768763	0.00106567	0	0.00185333	0.000756667	0.166965	0	0.00158233
Variovorax	0.102882	0.0631327	0.076577	0.0307843	0.0593547	0.006748	0.00326233	0.0553947	0.0167753	0.289252	0.112884	0.00271867	1.13331	0.601759	0.502162	1.3833	0.645941	0.368456
Unclassified	77.6377	80.2608	78.3917	56.2041	62.4485	59.1966	50.9909	59.3684	49.2703	64.3917	68.9551	74.6513	66.4169	67.2514	64.7612	63.2899	63.9699	57.3447
Others(<0.5%)	2.00927	1.97319	2.29786	2.70849	2.97398	1.73775	1.46336	2.85082	1.89588	4.0944	2.93709	2.02005	3.09396	2.96282	3.28574	3.42117	3.54415	3.48744
