# Supplementary material for: The Variation in the Rhizosphere Microbiome of Cotton with Soil Type, Genotype and Developmental Stage
Source: Sci Rep. 2017 Jun 21;7:3940. doi: 10.1038/s41598-017-04213-7 (PMC5479781; doi:10.1038/s41598-017-04213-7)
Supplement: Supplementary file 8 — Supplementary Table S7 [file 41598_2017_4213_MOESM8_ESM.xls]

## Sheet: Supplementary Table S16 OTUs sh
group	shareOTU_num/uniuqeOTU_num	OTU_ID
NsX-vs-NbX	1258	Otu1,Otu10,Otu10002,Otu10005,Otu10017,Otu1010,Otu10128,Otu1013,Otu1015,Otu10150,Otu10151,Otu10152,Otu10167,Otu1018,Otu10182,Otu10197,Otu102,Otu10215,Otu1023,Otu10245,Otu10262,Otu10302,Otu10355,Otu10362,Otu1037,Otu10398,Otu10399,Otu104,Otu10403,Otu10439,Otu1044,Otu10452,Otu1046,Otu10463,Otu10464,Otu1050,Otu1052,Otu1054,Otu10554,Otu10574,Otu10591,Otu106,Otu10604,Otu10618,Otu1062,Otu10628,Otu1063,Ot…
NsX-vs-NfX	1160	Otu1,Otu10,Otu10002,Otu10005,Otu10017,Otu10128,Otu1013,Otu1015,Otu10151,Otu10152,Otu10167,Otu10197,Otu102,Otu10212,Otu10215,Otu10262,Otu10272,Otu103,Otu10302,Otu10362,Otu1037,Otu10398,Otu10399,Otu104,Otu10403,Otu10411,Otu10439,Otu1044,Otu1046,Otu10464,Otu1050,Otu1052,Otu10533,Otu1054,Otu10554,Otu106,Otu10604,Otu10618,Otu10628,Otu1063,Otu10645,Otu1065,Otu10654,Otu10655,Otu10668,Otu10674,Otu10680,O…
NbX-vs-NfX	1675	Otu1,Otu10,Otu100,Otu10002,Otu10005,Otu10006,Otu10010,Otu10017,Otu1004,Otu101,Otu10128,Otu1013,Otu1015,Otu10151,Otu10152,Otu10167,Otu10172,Otu10197,Otu102,Otu10215,Otu10244,Otu10262,Otu1028,Otu10285,Otu10287,Otu1030,Otu10302,Otu1035,Otu10358,Otu10362,Otu1037,Otu10378,Otu1038,Otu1039,Otu10398,Otu10399,Otu104,Otu10403,Otu10414,Otu10439,Otu1044,Otu1046,Otu10464,Otu1050,Otu10500,Otu1052,Otu10524,Otu1…
NsX-vs-NbX-vs-NfX	1037	Otu1,Otu10,Otu10002,Otu10005,Otu10017,Otu10128,Otu1013,Otu1015,Otu10151,Otu10152,Otu10167,Otu10197,Otu102,Otu10215,Otu10262,Otu10302,Otu10362,Otu1037,Otu10398,Otu10399,Otu104,Otu10403,Otu10439,Otu1044,Otu1046,Otu10464,Otu1050,Otu1052,Otu1054,Otu10554,Otu106,Otu10604,Otu10618,Otu10628,Otu1063,Otu10645,Otu1065,Otu10654,Otu10655,Otu10668,Otu10674,Otu10693,Otu107,Otu10719,Otu1079,Otu108,Otu10800,Otu1…
NsX	238	Otu1008,Otu10155,Otu10207,Otu10210,Otu10217,Otu10250,Otu10256,Otu10257,Otu10274,Otu10369,Otu10375,Otu10382,Otu10394,Otu10416,Otu10469,Otu10472,Otu10494,Otu10556,Otu10667,Otu10710,Otu1073,Otu10822,Otu10832,Otu10958,Otu11012,Otu11107,Otu11128,Otu11173,Otu1129,Otu11321,Otu11335,Otu1134,Otu1136,Otu11378,Otu11418,Otu1142,Otu1143,Otu11431,Otu11516,Otu11583,Otu11709,Otu11961,Otu11963,Otu11986,Otu1200,Ot…
NbX	1796	Otu10004,Otu10009,Otu10014,Otu10019,Otu10032,Otu10033,Otu10034,Otu10049,Otu10051,Otu10053,Otu10060,Otu10061,Otu10088,Otu1009,Otu10095,Otu10102,Otu10115,Otu10119,Otu10121,Otu10123,Otu10130,Otu10132,Otu1014,Otu10141,Otu10143,Otu10148,Otu10153,Otu10166,Otu10170,Otu10177,Otu10181,Otu10194,Otu1020,Otu1021,Otu10229,Otu10231,Otu1024,Otu10242,Otu10251,Otu10259,Otu10267,Otu10271,Otu10288,Otu10298,Otu1031,…
NfX	516	Otu1000,Otu10036,Otu10069,Otu1011,Otu10154,Otu1016,Otu10224,Otu10235,Otu10295,Otu10360,Otu10441,Otu10458,Otu1048,Otu105,Otu10518,Otu10541,Otu10549,Otu10555,Otu10612,Otu10678,Otu10706,Otu1078,Otu10787,Otu10791,Otu10792,Otu10826,Otu10864,Otu10874,Otu10913,Otu10927,Otu10950,Otu10952,Otu10975,Otu11000,Otu11008,Otu11011,Otu11021,Otu11025,Otu1105,Otu11081,Otu11089,Otu11109,Otu11198,Otu112,Otu1122,Otu11…
group	shareOTU_num/uniuqeOTU_num	OTU_ID
NsT-vs-NbT	2284	Otu1,Otu10,Otu100,Otu10002,Otu10005,Otu10006,Otu10017,Otu10033,Otu10049,Otu10053,Otu10081,Otu10088,Otu1009,Otu101,Otu1010,Otu10102,Otu10117,Otu1013,Otu10130,Otu10148,Otu1015,Otu10151,Otu10152,Otu10154,Otu10167,Otu10170,Otu10172,Otu1018,Otu10182,Otu10197,Otu102,Otu1020,Otu10212,Otu10215,Otu1022,Otu1023,Otu10234,Otu10244,Otu10245,Otu10250,Otu10262,Otu1028,Otu10285,Otu10288,Otu1030,Otu10302,Otu10338…
NsT-vs-NfT	1492	Otu1,Otu10,Otu100,Otu10002,Otu10005,Otu10017,Otu1004,Otu1009,Otu101,Otu10102,Otu1013,Otu10130,Otu1015,Otu10151,Otu10152,Otu10167,Otu10172,Otu1018,Otu10197,Otu102,Otu10212,Otu10215,Otu1022,Otu10262,Otu1028,Otu10285,Otu10287,Otu10288,Otu10302,Otu10338,Otu1035,Otu10355,Otu10358,Otu1037,Otu10378,Otu1039,Otu10398,Otu10399,Otu104,Otu10403,Otu10411,Otu10439,Otu1044,Otu1046,Otu10464,Otu1050,Otu10514,Otu1…
NbT-vs-NfT	1688	Otu1,Otu10,Otu100,Otu10002,Otu10005,Otu10017,Otu1009,Otu10095,Otu101,Otu10102,Otu1011,Otu10128,Otu1013,Otu10130,Otu10135,Otu1015,Otu10150,Otu10151,Otu10152,Otu10167,Otu10172,Otu1018,Otu10197,Otu102,Otu10212,Otu10215,Otu1022,Otu1024,Otu10262,Otu1028,Otu10285,Otu10288,Otu103,Otu10302,Otu10338,Otu1035,Otu10355,Otu10358,Otu1037,Otu10378,Otu1039,Otu10392,Otu10398,Otu10399,Otu104,Otu10403,Otu10414,Otu1…
NsT-vs-NbT-vs-NfT	1365	Otu1,Otu10,Otu100,Otu10002,Otu10005,Otu10017,Otu1009,Otu101,Otu10102,Otu1013,Otu10130,Otu1015,Otu10151,Otu10152,Otu10167,Otu10172,Otu1018,Otu10197,Otu102,Otu10212,Otu10215,Otu1022,Otu10262,Otu1028,Otu10285,Otu10288,Otu10302,Otu10338,Otu1035,Otu10355,Otu10358,Otu1037,Otu10378,Otu1039,Otu10398,Otu10399,Otu104,Otu10403,Otu10439,Otu1044,Otu1046,Otu10464,Otu1050,Otu10514,Otu1052,Otu1054,Otu10566,Otu10…
NsT	380	Otu10000,Otu1001,Otu10066,Otu10115,Otu10119,Otu10138,Otu10158,Otu1021,Otu10217,Otu10257,Otu10300,Otu10307,Otu10413,Otu10461,Otu10472,Otu10475,Otu10505,Otu10507,Otu10532,Otu10548,Otu10552,Otu10576,Otu10590,Otu10647,Otu10657,Otu1068,Otu10687,Otu1071,Otu10766,Otu10771,Otu1079,Otu10818,Otu10829,Otu10892,Otu10908,Otu10910,Otu10952,Otu11008,Otu11024,Otu11030,Otu11040,Otu11041,Otu11045,Otu11048,Otu11079…
NbT	1263	Otu10004,Otu10010,Otu10030,Otu10035,Otu10041,Otu10060,Otu10061,Otu10121,Otu10131,Otu10141,Otu10144,Otu10155,Otu10166,Otu10171,Otu10199,Otu10202,Otu10213,Otu10231,Otu10242,Otu10251,Otu10259,Otu10267,Otu10272,Otu10277,Otu10279,Otu10292,Otu10298,Otu10309,Otu1031,Otu10323,Otu10327,Otu10332,Otu10337,Otu10339,Otu10344,Otu1036,Otu10362,Otu10393,Otu10397,Otu10402,Otu10405,Otu10434,Otu10435,Otu10437,Otu10…
NfT	401	Otu1000,Otu10014,Otu10069,Otu10080,Otu10111,Otu10123,Otu10146,Otu10205,Otu10222,Otu10235,Otu1026,Otu10299,Otu1033,Otu1034,Otu10462,Otu10492,Otu10549,Otu1056,Otu10578,Otu10641,Otu10706,Otu10720,Otu10747,Otu1076,Otu10927,Otu10992,Otu11011,Otu112,Otu11229,Otu11242,Otu11243,Otu11274,Otu1135,Otu11470,Otu11499,Otu11525,Otu11574,Otu11608,Otu11609,Otu11731,Otu11762,Otu11810,Otu11849,Otu11893,Otu1190,Otu1…
group	shareOTU_num/uniuqeOTU_num	OTU_ID
FsX-vs-FbX	5503	Otu1,Otu100,Otu10006,Otu10013,Otu10014,Otu10015,Otu10016,Otu1002,Otu10021,Otu10026,Otu10028,Otu10029,Otu1003,Otu10033,Otu10034,Otu10038,Otu10046,Otu1005,Otu10051,Otu1006,Otu1007,Otu10072,Otu1008,Otu1009,Otu10090,Otu10094,Otu1010,Otu10102,Otu10109,Otu1011,Otu10110,Otu10113,Otu1012,Otu10123,Otu10126,Otu10129,Otu10132,Otu10133,Otu10136,Otu10138,Otu1014,Otu10143,Otu10145,Otu10146,Otu10148,Otu1015,Otu…
		u609,Otu6090,Otu6093,Otu6095,Otu6097,Otu6098,Otu61,Otu610,Otu6101,Otu6103,Otu6104,Otu6107,Otu6108,Otu6114,Otu6115,Otu6116,Otu6119,Otu6120,Otu6121,Otu6124,Otu6125,Otu6128,Otu6129,Otu613,Otu6130,Otu6132,Otu6133,Otu6139,Otu614,Otu6140,Otu6141,Otu6143,Otu6146,Otu6147,Otu6148,Otu6149,Otu615,Otu6150,Otu6153,Otu6155,Otu6159,Otu6162,Otu6165,Otu6166,Otu6168,Otu617,Otu6171,Otu6174,Otu6175,Otu6177,Otu6179,O…
FsX-vs-FfX	4975	Otu1,Otu100,Otu10006,Otu10014,Otu10016,Otu10018,Otu1002,Otu10021,Otu10023,Otu10026,Otu10028,Otu10029,Otu1003,Otu10033,Otu10034,Otu10038,Otu10046,Otu1005,Otu10051,Otu1006,Otu1007,Otu1008,Otu10083,Otu1009,Otu10090,Otu10094,Otu1010,Otu10103,Otu10109,Otu1011,Otu10110,Otu10120,Otu10126,Otu10129,Otu10130,Otu10132,Otu10133,Otu10136,Otu1014,Otu10143,Otu10145,Otu1015,Otu10151,Otu10153,Otu10155,Otu1016,Otu…
		,Otu7128,Otu7130,Otu7133,Otu7134,Otu7135,Otu7136,Otu7137,Otu7144,Otu7145,Otu7146,Otu7148,Otu715,Otu7153,Otu7155,Otu716,Otu7162,Otu7164,Otu7168,Otu717,Otu7171,Otu7173,Otu7175,Otu7179,Otu7180,Otu7182,Otu7185,Otu7186,Otu719,Otu7190,Otu7191,Otu7193,Otu7195,Otu72,Otu7202,Otu7209,Otu721,Otu7215,Otu7217,Otu7219,Otu722,Otu7222,Otu7225,Otu7226,Otu7228,Otu723,Otu7230,Otu7233,Otu7236,Otu724,Otu7247,Otu7249,…
FbX-vs-FfX	5070	Otu1,Otu10,Otu100,Otu10006,Otu10014,Otu10016,Otu1002,Otu10021,Otu10026,Otu10028,Otu10029,Otu1003,Otu10033,Otu10034,Otu10038,Otu10046,Otu1005,Otu10051,Otu10056,Otu1006,Otu1007,Otu10075,Otu1008,Otu1009,Otu10090,Otu10093,Otu10094,Otu10095,Otu1010,Otu10109,Otu1011,Otu10110,Otu10126,Otu10129,Otu10132,Otu10133,Otu10136,Otu1014,Otu10142,Otu10143,Otu10145,Otu1015,Otu10151,Otu10153,Otu10155,Otu1016,Otu101…
		6871,Otu6873,Otu6875,Otu6878,Otu688,Otu6883,Otu6885,Otu6886,Otu6887,Otu6888,Otu689,Otu6893,Otu6895,Otu6896,Otu690,Otu6901,Otu6904,Otu6909,Otu691,Otu6911,Otu6915,Otu6916,Otu692,Otu6921,Otu6922,Otu6927,Otu694,Otu6942,Otu6943,Otu6944,Otu6945,Otu695,Otu6951,Otu6953,Otu6954,Otu6955,Otu696,Otu6962,Otu6965,Otu6967,Otu697,Otu6978,Otu698,Otu6982,Otu6983,Otu6984,Otu6985,Otu6989,Otu699,Otu6992,Otu6993,Otu69…
FsX-vs-FbX-vs-FfX	4623	Otu1,Otu100,Otu10006,Otu10014,Otu10016,Otu1002,Otu10021,Otu10026,Otu10028,Otu10029,Otu1003,Otu10033,Otu10034,Otu10038,Otu10046,Otu1005,Otu10051,Otu1006,Otu1007,Otu1008,Otu1009,Otu10090,Otu10094,Otu1010,Otu10109,Otu1011,Otu10110,Otu10126,Otu10129,Otu10132,Otu10133,Otu10136,Otu1014,Otu10143,Otu10145,Otu1015,Otu10151,Otu10153,Otu10155,Otu1016,Otu10160,Otu1017,Otu10174,Otu10178,Otu10183,Otu10186,Otu1…
		tu7997,Otu7998,Otu7999,Otu8,Otu800,Otu8002,Otu8004,Otu8006,Otu801,Otu802,Otu8023,Otu803,Otu8032,Otu8039,Otu8041,Otu8046,Otu805,Otu8058,Otu8067,Otu807,Otu8073,Otu808,Otu8083,Otu8084,Otu809,Otu8092,Otu8093,Otu8095,Otu8097,Otu8098,Otu810,Otu8102,Otu8110,Otu812,Otu8122,Otu8125,Otu8127,Otu813,Otu8155,Otu816,Otu8169,Otu817,Otu8171,Otu8172,Otu8183,Otu8187,Otu819,Otu8191,Otu8197,Otu82,Otu8201,Otu821,Otu8…
FsX	823	Otu10011,Otu10031,Otu10037,Otu1004,Otu10043,Otu10050,Otu10052,Otu10055,Otu10058,Otu10063,Otu10067,Otu10079,Otu10089,Otu10092,Otu10099,Otu10105,Otu1013,Otu10140,Otu10149,Otu10176,Otu10179,Otu10205,Otu10233,Otu10252,Otu10267,Otu10270,Otu10282,Otu10288,Otu10296,Otu10314,Otu10334,Otu10358,Otu10365,Otu10392,Otu10401,Otu10422,Otu10426,Otu10442,Otu10450,Otu10455,Otu10471,Otu10474,Otu10476,Otu10482,Otu10…
FbX	757	Otu10025,Otu10040,Otu10060,Otu10064,Otu10070,Otu10074,Otu10087,Otu10108,Otu10122,Otu10159,Otu10163,Otu10181,Otu10187,Otu10195,Otu102,Otu10215,Otu10216,Otu10220,Otu10263,Otu10266,Otu10268,Otu10274,Otu10294,Otu10306,Otu10315,Otu10321,Otu10337,Otu10342,Otu10345,Otu10346,Otu10348,Otu10364,Otu10366,Otu10380,Otu10386,Otu10393,Otu10404,Otu10416,Otu10423,Otu10438,Otu10467,Otu10506,Otu10556,Otu10558,Otu10…
FfX	421	Otu10097,Otu10107,Otu10114,Otu10139,Otu10197,Otu10214,Otu10218,Otu10225,Otu10241,Otu10275,Otu10278,Otu10281,Otu10389,Otu10431,Otu10445,Otu10483,Otu10485,Otu1050,Otu10508,Otu10512,Otu10517,Otu10542,Otu106,Otu10601,Otu10603,Otu10634,Otu10644,Otu10658,Otu10691,Otu10705,Otu10726,Otu10769,Otu10800,Otu10813,Otu10855,Otu10886,Otu10894,Otu10935,Otu10940,Otu10947,Otu10987,Otu11017,Otu11036,Otu11050,Otu110…
group	shareOTU_num/uniuqeOTU_num	OTU_ID
FsT-vs-FbT	5537	Otu1,Otu100,Otu10006,Otu10014,Otu10015,Otu10016,Otu10018,Otu1002,Otu10021,Otu10023,Otu10025,Otu10026,Otu10028,Otu10029,Otu1003,Otu10033,Otu10034,Otu10038,Otu1005,Otu10051,Otu10056,Otu1006,Otu10063,Otu1007,Otu10075,Otu1008,Otu10083,Otu10086,Otu1009,Otu10090,Otu10092,Otu10094,Otu1010,Otu10102,Otu10103,Otu10109,Otu1011,Otu1012,Otu10123,Otu10126,Otu10129,Otu10130,Otu10132,Otu10136,Otu1014,Otu10145,Ot…
		,Otu610,Otu6101,Otu6103,Otu6104,Otu6105,Otu6108,Otu6114,Otu6115,Otu6116,Otu6119,Otu6120,Otu6121,Otu6124,Otu6125,Otu6127,Otu6128,Otu6129,Otu613,Otu6130,Otu6132,Otu6133,Otu6139,Otu614,Otu6140,Otu6143,Otu6144,Otu6146,Otu6147,Otu6148,Otu6149,Otu615,Otu6150,Otu6153,Otu6155,Otu6156,Otu6158,Otu6159,Otu6162,Otu6165,Otu6166,Otu6168,Otu617,Otu6171,Otu6174,Otu6175,Otu6179,Otu6182,Otu6187,Otu6189,Otu619,Otu6…
FsT-vs-FfT	5382	Otu1,Otu10,Otu100,Otu10006,Otu10014,Otu10015,Otu10016,Otu1002,Otu10021,Otu10026,Otu10028,Otu10029,Otu1003,Otu10033,Otu10038,Otu10040,Otu1005,Otu10051,Otu10052,Otu10056,Otu1006,Otu10063,Otu1007,Otu10075,Otu1008,Otu10083,Otu1009,Otu10090,Otu10092,Otu10093,Otu10094,Otu10095,Otu1010,Otu10103,Otu10109,Otu1011,Otu10112,Otu1012,Otu10126,Otu10129,Otu10130,Otu10132,Otu10136,Otu1014,Otu10145,Otu10148,Otu10…
		tu6285,Otu6286,Otu6288,Otu6291,Otu6295,Otu6298,Otu6299,Otu63,Otu630,Otu6301,Otu6302,Otu6305,Otu6306,Otu6308,Otu6309,Otu631,Otu6311,Otu6314,Otu6318,Otu6322,Otu6325,Otu6326,Otu6328,Otu6329,Otu633,Otu6330,Otu6331,Otu6337,Otu6338,Otu6339,Otu634,Otu6340,Otu6341,Otu6346,Otu6347,Otu6349,Otu6350,Otu6352,Otu6354,Otu6359,Otu636,Otu6363,Otu6367,Otu6368,Otu6369,Otu637,Otu6370,Otu638,Otu6380,Otu6382,Otu6383,O…
FbT-vs-FfT	5404	Otu1,Otu100,Otu10006,Otu10014,Otu10015,Otu10016,Otu1002,Otu10020,Otu10021,Otu10026,Otu10028,Otu10029,Otu1003,Otu10033,Otu10038,Otu1005,Otu10051,Otu10056,Otu1006,Otu10063,Otu1007,Otu10072,Otu10074,Otu10075,Otu1008,Otu10083,Otu1009,Otu10090,Otu10092,Otu10094,Otu101,Otu1010,Otu10103,Otu10109,Otu1011,Otu1012,Otu10126,Otu10129,Otu10130,Otu10132,Otu10136,Otu10139,Otu1014,Otu10145,Otu1015,Otu10151,Otu10…
		6241,Otu6247,Otu6249,Otu6250,Otu6251,Otu6255,Otu6256,Otu6257,Otu6259,Otu6265,Otu6266,Otu6267,Otu627,Otu6279,Otu628,Otu6280,Otu6282,Otu6284,Otu6285,Otu6286,Otu6288,Otu6289,Otu6291,Otu6299,Otu63,Otu630,Otu6301,Otu6302,Otu6304,Otu6305,Otu6306,Otu6308,Otu631,Otu6310,Otu6311,Otu6314,Otu6316,Otu6318,Otu6325,Otu6326,Otu6328,Otu6329,Otu633,Otu6330,Otu6331,Otu6332,Otu6337,Otu6339,Otu634,Otu6340,Otu6341,Ot…
FsT-vs-FbT-vs-FfT	4930	Otu1,Otu100,Otu10006,Otu10014,Otu10015,Otu10016,Otu1002,Otu10021,Otu10026,Otu10028,Otu10029,Otu1003,Otu10033,Otu10038,Otu1005,Otu10051,Otu10056,Otu1006,Otu10063,Otu1007,Otu10075,Otu1008,Otu10083,Otu1009,Otu10090,Otu10092,Otu10094,Otu1010,Otu10103,Otu10109,Otu1011,Otu1012,Otu10126,Otu10129,Otu10130,Otu10132,Otu10136,Otu1014,Otu10145,Otu1015,Otu10151,Otu10153,Otu10155,Otu1016,Otu1017,Otu10174,Otu10…
		122,Otu7123,Otu7124,Otu7125,Otu7126,Otu7127,Otu7128,Otu7130,Otu7133,Otu7134,Otu7136,Otu7144,Otu7145,Otu715,Otu7151,Otu7153,Otu7155,Otu7159,Otu716,Otu7162,Otu7164,Otu7168,Otu717,Otu7171,Otu7173,Otu7180,Otu7181,Otu7182,Otu7185,Otu719,Otu7191,Otu7192,Otu72,Otu7202,Otu7208,Otu7209,Otu721,Otu7217,Otu722,Otu7220,Otu7222,Otu7225,Otu7226,Otu7228,Otu723,Otu7230,Otu7236,Otu724,Otu7247,Otu7248,Otu7249,Otu72…
FsT	721	Otu10013,Otu10027,Otu10031,Otu10047,Otu10048,Otu10050,Otu10059,Otu10062,Otu10065,Otu10078,Otu10082,Otu10087,Otu10096,Otu10113,Otu10124,Otu10138,Otu10140,Otu10143,Otu10146,Otu10147,Otu10160,Otu10162,Otu10175,Otu10181,Otu10196,Otu10205,Otu10233,Otu10247,Otu10252,Otu10265,Otu10284,Otu10289,Otu10304,Otu10311,Otu10312,Otu10325,Otu10335,Otu10364,Otu10368,Otu1038,Otu10384,Otu10404,Otu10406,Otu10407,Otu1…
FbT	654	Otu1004,Otu10042,Otu10046,Otu10060,Otu10073,Otu10085,Otu10091,Otu10101,Otu10104,Otu10116,Otu10133,Otu10168,Otu10187,Otu10198,Otu10201,Otu10204,Otu10208,Otu10225,Otu10240,Otu10260,Otu10276,Otu10319,Otu10326,Otu10340,Otu10346,Otu10348,Otu10352,Otu10408,Otu10427,Otu10443,Otu10487,Otu10499,Otu10511,Otu10527,Otu10565,Otu10579,Otu10582,Otu10583,Otu10599,Otu10600,Otu10601,Otu10640,Otu10644,Otu10651,Otu1…
FfT	668	Otu10022,Otu10024,Otu10068,Otu10084,Otu10089,Otu10108,Otu1013,Otu10169,Otu10176,Otu10185,Otu10192,Otu10193,Otu10195,Otu10216,Otu10238,Otu10248,Otu10254,Otu10269,Otu10273,Otu10321,Otu10331,Otu10355,Otu10365,Otu10369,Otu10371,Otu10410,Otu10423,Otu10430,Otu10477,Otu10488,Otu10490,Otu10506,Otu10512,Otu10543,Otu10553,Otu10577,Otu10585,Otu10590,Otu106,Otu10611,Otu10615,Otu10618,Otu10624,Otu10631,Otu106…
