# Supplementary material for: The Variation in the Rhizosphere Microbiome of Cotton with Soil Type, Genotype and Developmental Stage
Source: Sci Rep. 2017 Jun 21;7:3940. doi: 10.1038/s41598-017-04213-7 (PMC5479781; doi:10.1038/s41598-017-04213-7)
Supplement: Supplementary file 9 — Supplementary Table S8 [file 41598_2017_4213_MOESM9_ESM.xls]

## Sheet: Sheet1
	increase value compare with relative abundance in bulk soil
		Streptophyta	RB41	Acidobacteriales	iii1-15	Lactobacillales	Pirellulales	Burkholderiales	Xanthomonadales	Ellin329	Rhizobiales	Sphingomonadales
	NfX	3.742	-8.266	5.883	-9.241	1.676	-6.324	34.383	7.706	2.97	3.907	-1.072
	NbX	2.435	-6.78	3.415	-8.963	8.305	-5.972	18.717	1.753	4.504	4.655	-0.668
	NsX	3.353	-8.245	5.74	-10.47	3.837	-5.065	35.543	12.353	0.571	2.263	-2.101
	NfT	2.467	-8.285	9.293	-9.261	2.946	-5.179	18.503	12.771	2.907	4.279	-1.093
	NbT	4.907	-6.773	4.167	-8.777	7.488	-5.575	12.389	3.108	5.329	6.367	-0.281
	NsT	5.784	-8.25	4.468	-10.365	9.924	-5.388	18.642	11.772	2.118	4.431	-1.017
	FfX	0.202	4.868	-9.624	5.911	-11.349	1.402	2.686	-3.652	-6.623	-3.856	8.13
	FbX	2.082	4.658	-5.006	5.183	-10.373	2.618	4.094	1.093	-6.487	-5.117	3.912
	FsX	1.419	7.108	-4.875	4.683	-11.17	4.662	5.322	1.922	-7.796	-6.652	2.796
	FfT	0.774	6.249	-9.604	7.458	-10.735	1.014	3.183	-9.033	-6.593	-5.398	5.717
	FbT	3.589	6.668	-4.973	6.271	-10.373	3.124	2.79	-0.701	-6.473	-5.658	3.392
	FsT	2.062	7.15	-4.873	4.691	-11.171	4.439	4.948	1.253	-7.788	-7.195	1.055
