# Supplementary material for: The Variation in the Rhizosphere Microbiome of Cotton with Soil Type, Genotype and Developmental Stage
Source: Sci Rep. 2017 Jun 21;7:3940. doi: 10.1038/s41598-017-04213-7 (PMC5479781; doi:10.1038/s41598-017-04213-7)
Supplement: Supplementary file 10 — Supplementary Table S9 [file 41598_2017_4213_MOESM10_ESM.xls]

## Sheet: Sheet1
bacterial orders whose relative abundance in rhizosphere were higher than in bulk soil
FsT	FbT	FfT	FsX	FbX	FfX	NsT	NbT	NfT	NsX	NbX	NfX
RB41	RB41	iii1-15	RB41	iii1-15	Sphingomonadales	Burkholderiales	Burkholderiales	Burkholderiales	Burkholderiales	Burkholderiales	Burkholderiales
Burkholderiales	iii1-15	RB41	Burkholderiales	RB41	iii1-15	Xanthomonadales	Lactobacillales	Xanthomonadales	Xanthomonadales	Lactobacillales	Xanthomonadales
iii1-15	Nitrososphaerales	Sphingomonadales	iii1-15	Burkholderiales	RB41	Lactobacillales	Rhizobiales	Acidobacteriales	Acidobacteriales	Rhizobiales	Acidobacteriales
Pirellulales	Streptophyta	Saprospirales	Pirellulales	Sphingomonadales	Planctomycetales	Streptophyta	Ellin329	Rhizobiales	Lactobacillales	Ellin329	Rhizobiales
Saprospirales	Sphingomonadales	Nitrososphaerales	Cytophagales	Nitrososphaerales	Saprospirales	Acidobacteriales	Streptophyta	Lactobacillales	Streptophyta	Pedosphaerales	Streptophyta
Cytophagales	Pirellulales	Burkholderiales	Sphingomonadales	Planctomycetales	Cytophagales	Rhizobiales	Acidobacteriales	Sphingobacteriales	Rhizobiales	Acidobacteriales	Ellin329
Nitrososphaerales	Burkholderiales	Planctomycetales	Nitrososphaerales	Cytophagales	Burkholderiales	Actinomycetales	Saprospirales	Ellin329	Pedosphaerales	Saprospirales	Actinomycetales
Streptophyta	Saprospirales	Cytophagales	Planctomycetales	Pirellulales	Opitutales	Ellin329	Xanthomonadales	Streptophyta	Sphingobacteriales	Legionellales	Ktedonobacterales
Planctomycetales	Planctomycetales	Myxococcales	Saprospirales	Streptophyta	Chthoniobacterales	Rickettsiales	Pedosphaerales	Pedosphaerales	Rickettsiales	Sphingobacteriales	Saprospirales
Gemmatales	Cytophagales	Nitrospirales	Xanthomonadales	Saprospirales	Pirellulales	Saprospirales	Actinomycetales	Actinomycetales	Ellin6513	Streptophyta	Lactobacillales
MND1	Gemmatales	MND1	Gemmatales	MND1	Nitrososphaerales	Pedosphaerales	Rhodospirillales	Ellin6513	Bacillales	Xanthomonadales	Ellin6513
Xanthomonadales	MND1	Chthoniobacterales	Streptophyta	Acidimicrobiales	Myxococcales	Sphingobacteriales	Rickettsiales	Rhodospirillales	Actinomycetales	Actinomycetales	Sphingobacteriales
E2	Acidimicrobiales	Pirellulales	MND1	Xanthomonadales	Verrucomicrobiales	Bdellovibrionales	Sphingobacteriales	Ktedonobacterales	Bdellovibrionales	Rickettsiales	Legionellales
Sphingomonadales	Sva0725	Sva0725	Myxococcales	Sva0725	Acidimicrobiales	Solirubrobacterales	Caulobacterales	Saprospirales	Ellin329	Rhodospirillales	Solirubrobacterales
Sva0725	E2	Opitutales	Sva0725	SBR1031	MND1	Bacillales	Legionellales	Legionellales	Legionellales	Caulobacterales	Gaiellales
Nitrospirales	Nitrospirales	Gemmatales	E2	Nitrospirales	Nitrospirales	Ellin6513	Ellin6513	Caulobacterales	JG30-KF-AS9	Cenarchaeales	Rickettsiales
Acidimicrobiales	Syntrophobacterales	Acidimicrobiales	Nitrospirales	Gemmatales	Sva0725	Caulobacterales	WCHB1-81	Solirubrobacterales	Solirubrobacterales	WCHB1-81	Solibacterales
SBR1031	SBR1031	SBR1031	Acidimicrobiales	E2	SBR1031	Rhodospirillales	SC-I-84	FW68	Saprospirales	Ellin6513	Caulobacterales
Syntrophobacterales	Rickettsiales	Streptophyta	SBR1031	Syntrophobacterales	Phycisphaerales	JG30-KF-AS9	WD2101	Rickettsiales	MIZ46	WD2101	FW68
Myxococcales	DS-18	Syntrophobacterales	Syntrophobacterales	Pseudomonadales	DS-18	MIZ46	pGrfC26	Gaiellales	Caulobacterales	pGrfC26	Rhodospirillales
DS-18	2016-11-24	Verrucomicrobiales	DS-18	Actinomycetales	E2	Legionellales	Cenarchaeales	JG30-KF-AS9	FW68	SC-I-84	JG30-KF-AS9
2016-11-24	Chthoniobacterales	2016-11-24	2016-11-24	Phycisphaerales	Pseudomonadales	pGrfC26	Gaiellales	Solibacterales	Rhodospirillales	Bdellovibrionales	SC-I-84
Phycisphaerales	Phycisphaerales	DS-18	Chthoniobacterales	Chthoniobacterales	CCU21	WCHB1-81	Solirubrobacterales	SC-I-84	Ktedonobacterales	Gaiellales	Pedosphaerales
CCU21	CCU21	CCU21	Pseudomonadales	Opitutales	Rhodobacterales	Gaiellales	BPC076	Pseudomonadales	WCHB1-81	BPC076	WD2101
Verrucomicrobiales	Verrucomicrobiales	Phycisphaerales	Phycisphaerales	CCU21	Ellin6067	BPC076	Bdellovibrionales	MIZ46		Solirubrobacterales	pGrfC26
Chthoniobacterales	Opitutales	Solibacterales	Opitutales	DS-18	2016-11-24	Pseudomonadales	JG30-KF-AS9	Bdellovibrionales		JG30-KF-AS9	Ellin5290
0319-7L14	Myxococcales	E2	Verrucomicrobiales	2016-11-24	Syntrophobacterales	SC-I-84	Ellin5290	pGrfC26		MIZ46	BPC076
CFB-26	CFB-26	Ellin6067	CCU21	Myxococcales	Streptophyta	FW68	MIZ46	BPC076		Hydrogenophilales
Opitutales	Pseudomonadales	Rhodobacterales	CFB-26	Verrucomicrobiales	Gemmatales	Ktedonobacterales	Ellin6067	Hydrogenophilales		FW68
Rhodobacterales	Rhodobacterales	Pseudomonadales	Rhodobacterales	CFB-26	0319-7L14	Cenarchaeales	Opitutales			N1423WL
Pseudomonadales	0319-7L14	CFB-26	0319-7L14	Rickettsiales	CFB-26		Hydrogenophilales			Ellin5290
Rickettsiales		0319-7L14	Hydrogenophilales	Rhodobacterales	Solibacterales		FW68			Opitutales
		WD2101		0319-7L14	N1423WL		N1423WL			Pseudomonadales
		N1423WL			WD2101		Ktedonobacterales			Ktedonobacterales
		Ellin5290			Ellin5290		Pseudomonadales
