# Supplementary material for: The Variation in the Rhizosphere Microbiome of Cotton with Soil Type, Genotype and Developmental Stage
Source: Sci Rep. 2017 Jun 21;7:3940. doi: 10.1038/s41598-017-04213-7 (PMC5479781; doi:10.1038/s41598-017-04213-7)
Supplement: Supplementary file 11 — Supplementary Table S10 [file 41598_2017_4213_MOESM11_ESM.xls]

## Sheet: relative abundance
										SD
relative abundance											Mesorhizobium	Rhizobium	Sinorhizobium	Nitrospira	Lysobacter	Agrobacterium	Arthrobacter
	Mesorhizobium	Rhizobium	Sinorhizobium	Nitrospira	Lysobacter	Agrobacterium	Arthrobacter			FsC	0.012025	0.00253533	0.000925492	0.0492484	0.00730927	0.00138432	0.113109
FsC	0.0471377	0.002869	0.000534333	0.254093	0.0241593	0.004126	0.441738			FsT	0.194442	0.0816896	0.0853159	0.0749097	0.116323	0.466169	0.0374732
FsT	0.53673	0.183027	0.1611	0.254532	0.833205	0.528482	0.0920937			FsX	0.202377	0.0712064	0.136142	0.0615717	0.449292	0.24525	0.026594
FsX	0.600452	0.318565	0.265531	0.278341	1.15088	0.601298	0.079928			FbC	0.00881512	0.00175789	0	0.0185967	0.0113394	0.00132074	0.0377555
FbC	0.0533333	0.00321033	0	0.109458	0.0229893	0.00225367	0.411021			FbT	0.398494	0.352017	0.234866	0.0551363	0.0580103	0.233952	0.0533536
FbT	0.887048	0.365843	0.281541	0.291932	0.822122	0.431088	0.0616257			FbX	0.171503	0.150366	0.0319225	0.0878061	0.191332	0.355591	0.0284187
FbX	0.938524	0.234416	0.252095	0.261123	0.774175	0.413363	0.0586367			FfC	0.0285158	0.000599867	0	0.0470468	0.00098328	0.000980592	0.127962
FfC	0.103108	0.000346333	0	0.161393	0.00102633	0.000999667	0.448986			FfT	0.140247	0.0736634	0.0477963	0.095041	0.39686	0.160274	0.0332872
FfT	0.441835	0.140607	0.12385	0.448692	0.974629	0.24918	0.058084			FfX	0.25346	0.0200099	0.0515288	0.0279339	0.151342	0.182651	0.00400926
FfX	0.844479	0.172483	0.216981	0.198497	1.71189	0.701078	0.0273773
Mesorhizobium
	s	b	f
C	0.0471377	0.0533333	0.103108
T	0.53673	0.887048	0.441835
X	0.600452	0.938524	0.844479
FsC	0.012025	0.00881512	0.0285158
FsT	0.194442	0.398494	0.140247
FsX	0.202377	0.171503	0.25346
FbC
FbT
FbX
FfC
FfT
FfX

## Sheet: significance of PGPR
	Mesorhizobium	Rhizobium	Sinorhizobium	Nitrospira	Lysobacter	Agrobacterium	Arthrobacter			Mesorhizobium	Rhizobium	Sinorhizobium	Nitrospira	Lysobacter	Agrobacterium	Arthrobacter			Mesorhizobium	Rhizobium	Sinorhizobium	Nitrospira	Lysobacter	Agrobacterium	Arthrobacter
FsC1	0.046854	0.003799	0	0.200081	0.022794	0.002533	0.33178		FbC1	0.044632	0.00124	0	0.10662	0.009918	0.003719	0.452517		FfC1	0.070517	0	0	0.137676	0.001119	0	0.533915
FsC2	0.059302	0.004808	0.001603	0.296508	0.032055	0.004808	0.557755		FbC2	0.062258	0.003773	0	0.092444	0.030186	0.001887	0.401849		FfC2	0.123468	0	0	0.215578	0.00196	0.00196	0.30181
FsC3	0.035257	0	0	0.26569	0.017629	0.005037	0.43568		FbC3	0.05311	0.004618	0	0.129311	0.028864	0.001155	0.378696		FfC3	0.115339	0.001039	0	0.130925	0	0.001039	0.511233
FsT1	0.597747	0.26343	0.223197	0.247145	0.849682	1.05181	0.048854		FbT1	0.853747	0.207108	0.13462	0.32447	0.772054	0.271542	0.121964		FfT1	0.49137	0.14412	0.166816	0.340441	1.43212	0.426686	0.0261
FsT2	0.319097	0.100109	0.063819	0.332862	0.709522	0.157671	0.115125		FbT2	1.30115	0.769275	0.552417	0.228271	0.885693	0.699652	0.04223		FfT2	0.283542	0.06525	0.072368	0.518442	0.768765	0.115078	0.092537
FsT3	0.693346	0.185543	0.196285	0.18359	0.940411	0.375969	0.112302		FbT3	0.506249	0.121145	0.157587	0.323054	0.80862	0.322069	0.020683		FfT3	0.550593	0.212451	0.132365	0.487192	0.723001	0.205777	0.055615
FsX1	0.500951	0.376233	0.175645	0.318031	1.01333	0.821061	0.082106		FbX1	0.907382	0.178835	0.215414	0.351572	0.553777	0.272316	0.091449		FfX1	1.1302	0.186638	0.275349	0.169357	1.87905	0.908997	0.024194
FsX2	0.467087	0.238975	0.198783	0.309581	0.786444	0.336737	0.105366		FbX2	0.784726	0.119753	0.273583	0.176223	0.897664	0.149935	0.041865		FfX2	0.646705	0.18122	0.197802	0.225044	1.67243	0.627754	0.026058
FsX3	0.833318	0.340486	0.422166	0.207412	1.65287	0.646097	0.052312		FbX3	1.12346	0.40466	0.267289	0.255575	0.871084	0.817839	0.042596		FfX3	0.756535	0.14959	0.177792	0.201089	1.58419	0.566482	0.03188
P（T/C）	0.0241351	0.0310364	0.0412986	0.496847	0.00332532	0.0953659	0.0119917		P（T/C）	0.0341795	0.108153	0.0867548	0.0101521	0.000622873	0.0432611	0.000613006		P（T/C）	0.0238552	0.0404632	0.0231149	0.009683	0.025585	0.0577159	0.0137744
P（X/C）	0.0206925	0.00822054	0.0389191	0.311877	0.0245477	0.02594	0.01296		P（X/C）	0.0060569	0.0583889	0.00265123	0.0450155	0.0103204	0.0915824	0.000159538		P（X/C）	0.0176967	0.00222254	0.0091425	0.159454	0.00129864	0.0109715	0.0146285
									P（s/b）	0.133754	0.232741	0.23777	0.263838	0.446076	0.38398			P（f/b）	0.09202	0.191763	0.182398	0.0422224	0.2877	0.168146	0.463919
									P（s/b）	0.0468581	0.22424	0.440885	0.398121	0.141437	0.248981			P（f/b）	0.313194	0.275281	0.191384	0.171288	0.00158484	0.150684	0.0974923
