# Supplementary material for: The Variation in the Rhizosphere Microbiome of Cotton with Soil Type, Genotype and Developmental Stage
Source: Sci Rep. 2017 Jun 21;7:3940. doi: 10.1038/s41598-017-04213-7 (PMC5479781; doi:10.1038/s41598-017-04213-7)
Supplement: Supplementary file 12 — Supplementary Table S11 [file 41598_2017_4213_MOESM12_ESM.xls]

## Sheet: in different soil type
#Alpha	mean(F)	SD(F)	mean(N)	SD(N)	p-vaule
sobs	3848.93	1379.57	2879.56	1708.11	0.18857
chao	4536.43	1604.94	3389.49	1911.4	0.13312
ace	4608.53	1613.56	3438.05	1915.35	0.15213
shannon	6.33636	0.701	5.6259	1.21407	0.13769
simpson	0.00823	0.0065	0.0328	0.03344	0.04604

## Sheet: in different treatment
	#Alpha	sobs	chao	ace	shannon	simpson				sobs	chao	ace	shannon	simpson
	mean(FsC)	2568	2998.82	3086.11	5.88113	0.0125			SD(FsC)	115.117	130.127	133.946	0.10753	0.00216
	mean(FbC)	2383.67	2826.67	2901.8	5.67777	0.01329			SD(FbC)	271.482	269.722	282.063	0.09882	0.00171
	mean(FfC)	1176.33	1434.18	1460.31	4.85548	0.02225			SD(FfC)	257.084	286.103	298.839	0.32157	0.00575
	mean(FsT)	4958.33	5760.38	5840.9	6.85729	0.00386			SD(FsT)	230.505	197.237	180.582	0.26597	0.00135
	mean(FbT)	4847.67	5729.88	5792.1	6.80467	0.00457			SD(FbT)	191.636	184.949	147.257	0.18074	0.00102
	mean(FfT)	4723.33	5599.5	5676.94	6.83324	0.00352			SD(FfT)	169.341	229.333	170.591	0.117	0.00036
	mean(FsX)	4961	5816.59	5894.72	6.80598	0.00425			SD(FsX)	178.261	203.156	197.158	0.20927	0.00115
	mean(FbX)	4839.67	5624.93	5683.74	6.8095	0.00421			SD(FbX)	212.218	291.528	295.486	0.13482	0.00162
	mean(FfX)	4182.33	5036.96	5140.18	6.50221	0.00559			SD(FfX)	118.896	72.291	76.0562	0.13864	0.00097
	mean(NsC)	5133	5978.91	5998.77	7.08609	0.00502			SD(NsC)	158.786	173.23	164.107	0.18108	0.00429
	mean(NbC)	5095.67	5865.33	5928.49	7.17347	0.0025			SD(NbC)	164.877	157.556	167.963	0.02849	8e-05
	mean(NfC)	5151.67	5847.67	5915.08	7.16921	0.00279			SD(NfC)	204.969	52.676	83.9	0.05792	0.00042
	mean(NsT)	1476.67	1777.51	1807.99	4.85694	0.0285			SD(NsT)	730.776	899.125	957.265	0.29453	0.00177
	mean(NbT)	2609.33	3091.47	3163.21	5.64763	0.01743			SD(NbT)	373.631	315.36	325.257	0.42322	0.00871
	mean(NfT)	1462.67	1772.24	1811.68	4.71303	0.04399			SD(NfT)	80.6495	99.5707	76.4361	0.43635	0.01735
	mean(NsX)	1026	1294.46	1372.3	4.09607	0.08383			SD(NsX)	93.5788	180.561	267.941	0.34424	0.03537
	mean(NbX)	2447.33	2972.78	3002.38	5.39138	0.03673			SD(NbX)	327.912	234.207	260.593	0.74236	0.04277
	mean(NfX)	1513.67	1905.02	1942.54	4.49925	0.07442			SD(NfX)	75.9627	108.13	106.462	0.02608	0.00834
	TTEST(FC-NC)	0.0193219	0.0191175	0.0210801	0.0325315	0.0491156
	TTEST(FT/X-NT/X)	1.32445e-05	2.07365e-05	2.11938e-05	0.00031862	0.00999839
	TTEST(FC-FT/X)	0.0189091	0.0189586	0.0209126	0.0500103	0.0635743
	TTEST(NC-NT/X)	4.28122e-05	4.39108e-05	4.90139e-05	0.000171228	0.00911334
