# Supplementary material for: The Variation in the Rhizosphere Microbiome of Cotton with Soil Type, Genotype and Developmental Stage
Source: Sci Rep. 2017 Jun 21;7:3940. doi: 10.1038/s41598-017-04213-7 (PMC5479781; doi:10.1038/s41598-017-04213-7)
Supplement: Supplementary file 13 — Supplementary Table S12 [file 41598_2017_4213_MOESM13_ESM.xls]

## Sheet: Sheet1
significance of difference between different development stages
TTEST	sobs	chao	ace	shannon	simpson
Fb-f	0.0290056	0.0123658	0.0148692	0.0562684	0.100054
Fb-s	0.0973324	0.114733	0.122224	0.0637726	0.153871
Nb-f	0.0331847	0.00688136	0.0106148	0.172701	0.264275
Nb-s	0.012218	0.000815004	0.0016508	0.0762404	0.217922

## Sheet: Sheet2
significance of difference between different soil type
P-VALUE
FsT/NsT	0.0293677
FbT/NbT	0.0295568
FfT/NfT	0.0295712
FsX/NsX	0.029341
FbX/NbX	0.0291345
FfX/NfX	0.0296217

## Sheet: Sheet3
significance of difference between different cultivar
P-VALUE
NsT/NsX	0.0289396
NbT/NbX	0.0312532
NfT/NfX	0.0469999
