# Supplementary material for: The Variation in the Rhizosphere Microbiome of Cotton with Soil Type, Genotype and Developmental Stage
Source: Sci Rep. 2017 Jun 21;7:3940. doi: 10.1038/s41598-017-04213-7 (PMC5479781; doi:10.1038/s41598-017-04213-7)
Supplement: Supplementary file 14 — Supplementary Table S13 [file 41598_2017_4213_MOESM14_ESM.xls]

## Sheet: weighted-unifrac
weighted_unifrac
																comparison of different development soil types															comparison of different cultivars
		comparison of differentdevelopment stages
																																NfX1	NfX2	NfX3	NbX1	NbX2	NbX3	NsX1	NsX2	NsX3
	NfT1	NfT2	NfT3	NbT1	NbT2	NbT3	NsT1	NsT2	NsT3				TTEST				NfX1	NfX2	NfX3	NbX1	NbX2	NbX3	NsX1	NsX2	NsX3			TTEST			NfT1	0.875455	0.891197	0.934817	1.02713	1.18772	1.19098	1.01692	1.12217	1.08442	0.710455	0.588485
NfT1	0	0.792041	0.945288	1.16246	1.2045	0.912924	1.03341	1.00646	1.24553	0.925105	0.946181		0.825359	0.0482134		FfX1	1.69743	1.68687	1.70485	1.67828	1.4293	1.42989	1.61993	1.716	1.74184	1.72344	1.52842	0.00137883	0.838768		NfT2	0.467569	0.467409	0.534539	0.824675	1.11887	1.13478	0.78412	0.719754	0.809725		0.802265
NfT2	0.792041	0	0.622788	1.01866	1.07575	0.849043	0.991064	0.878079	1.14944		0.737363			0.0249336		FfX2	1.75698	1.74508	1.76561	1.73304	1.49358	1.50032	1.67077	1.7662	1.78984		1.71696		0.00223845		NfT3	0.720925	0.796547	0.705633	0.815934	0.777322	0.83213	0.671048	0.797642	0.966093
NfT3	0.945288	0.622788	0	0.719514	0.777292	0.605816	0.741036	0.640642	0.829979							FfX3	1.71953	1.70705	1.7276	1.69246	1.44554	1.45085	1.63537	1.73515	1.75743						NbT1	0.982352	0.928774	0.90545	0.811034	0.612094	0.402998	0.847597	1.07505	1.20162
NbT1	1.16246	1.01866	0.719514	0	0.453581	0.504636	0.575737	0.863262	0.871214							FbX1	1.69099	1.62466	1.67642	1.64429	1.4264	1.4116	1.5181	1.69375	1.73745						NbT2	1.03821	1.05458	1.003	0.921245	0.468112	0.35961	0.947118	1.15857	1.25664
NbT2	1.2045	1.07575	0.777292	0.453581	0	0.570167	0.68651	0.887404	0.906307							FbX2	1.77283	1.75338	1.77599	1.73056	1.49811	1.49911	1.70182	1.80427	1.82716						NbT3	0.82771	0.839645	0.765398	0.626386	0.496998	0.597887	0.640476	0.901866	1.01674
NbT3	0.912924	0.849043	0.605816	0.504636	0.570167	0	0.432277	0.663983	0.749574							FbX3	1.70404	1.6878	1.70089	1.68407	1.42584	1.4358	1.61069	1.72281	1.74719						NsT1	0.915357	0.901721	0.809512	0.669869	0.654858	0.635507	0.736287	0.938293	1.07514
NsT1	1.03341	0.991064	0.741036	0.575737	0.68651	0.432277	0	0.768713	0.804638							FsX1	1.67788	1.64702	1.66924	1.63851	1.39144	1.39368	1.56828	1.69116	1.73229						NsT2	0.905602	0.968739	0.798948	0.930601	0.8788	0.931919	0.487395	0.650593	0.843174
NsT2	1.00646	0.878079	0.640642	0.863262	0.887404	0.663983	0.768713	0	0.592137							FsX2	1.70071	1.67215	1.68005	1.66528	1.42	1.4181	1.6102	1.72671	1.75157						NsT3	1.16513	1.18087	1.0889	1.03779	0.811839	0.923326	0.601575	0.830381	1.05755
NsT3	1.24553	1.14944	0.829979	0.871214	0.906307	0.749574	0.804638	0.592137	0							FsX3	1.81147	1.78725	1.80843	1.76053	1.50873	1.52657	1.70513	1.82818	1.83914
																	NfT1	NfT2	NfT3	NbT1	NbT2	NbT3	NsT1	NsT2	NsT3			TTEST
																FfT1	1.80813	1.69153	1.55603	1.48078	1.42091	1.55908	1.59698	1.58853	1.56285	1.66211	1.41442	0.000359389	0.0137967			FfX1	FfX2	FfX3	FbX1	FbX2	FbX3	FsX1	FsX2	FsX3
	NfX1	NfX2	NfX3	NbX1	NbX2	NbX3	NsX1	NsX2	NsX3				TTEST			FfT2	1.79171	1.6571	1.48699	1.41305	1.34775	1.49287	1.51348	1.50734	1.48972		1.53141		0.0170712		FfT1	0.355314	0.333902	0.354605	0.500228	0.51154	0.378946	0.390908	0.518462	0.449947	0.506887	0.491198
NfX1	0	0.370998	0.306653	0.620116	1.0792	1.05201	0.781007	0.590082	0.621844	0.918442	0.709295		0.023016	0.701446		FfT3	1.78944	1.65734	1.52069	1.44275	1.38538	1.51338	1.55312	1.53522	1.50786						FfT2	0.640116	0.655545	0.610544	0.548358	0.605825	0.442745	0.466973	0.410116	0.639156		0.412918
NfX2	0.370998	0	0.434628	0.738288	1.12149	1.05677	0.8129	0.758507	0.829477		0.960204			0.014236		FbT1	1.69085	1.57966	1.46993	1.30301	1.28914	1.37773	1.43735	1.41834	1.38105						FfT3	0.556975	0.536769	0.518215	0.401685	0.548723	0.356123	0.337377	0.418599	0.478519
NfX3	0.306653	0.434628	0	0.560498	1.02254	1.01506	0.711341	0.542127	0.736373							FbT2	1.7526	1.65028	1.5252	1.35464	1.33867	1.42516	1.48492	1.49299	1.43598						FbT1	0.660906	0.78234	0.645957	0.392772	0.631885	0.406659	0.455649	0.417153	0.689164
NbX1	0.620116	0.738288	0.560498	0	0.78028	0.866452	0.686904	0.64092	0.718506							FbT3	1.90415	1.79648	1.65297	1.53296	1.49223	1.61624	1.65164	1.65079	1.61742		1.59613				FbT2	0.577986	0.631038	0.560818	0.409519	0.559705	0.421294	0.357674	0.397093	0.523199
NbX2	1.0792	1.12149	1.02254	0.78028	0	0.477516	0.89239	1.1229	1.17442							FsT1	1.84667	1.74569	1.5999	1.49433	1.43982	1.56217	1.59196	1.60109	1.55396						FbT3	0.727309	0.696494	0.698832	0.499914	0.531082	0.567952	0.458918	0.580263	0.48174		0.585368
NbX3	1.05201	1.05677	1.01506	0.866452	0.477516	0	0.96599	1.17954	1.26026							FsT2	1.8109	1.6882	1.54954	1.46903	1.4126	1.53525	1.57345	1.56197	1.53803						FsT1	0.677864	0.640295	0.666329	0.487576	0.50935	0.543284	0.39821	0.495409	0.33701
NsX1	0.781007	0.8129	0.711341	0.686904	0.89239	0.96599	0	0.462979	0.61047							FsT3	1.72879	1.62466	1.50503	1.34434	1.30474	1.42212	1.4602	1.47172	1.43031						FsT2	0.766197	0.772592	0.707981	0.444632	0.555191	0.4624	0.426849	0.348991	0.55453
NsX2	0.590082	0.758507	0.542127	0.64092	1.1229	1.17954	0.462979	0	0.510487																						FsT3	0.600269	0.655481	0.573586	0.387629	0.54153	0.386378	0.333486	0.310448	0.511329
NsX3	0.621844	0.829477	0.736373	0.718506	1.17442	1.26026	0.61047	0.510487	0
	FfX1	FfX2	FfX3	FbX1	FbX2	FbX3	FsX1	FsX2	FsX3				TTEST
FfX1	0	0.29204	0.222656	0.673915	0.596399	0.491883	0.513496	0.675268	0.566553	0.577055	0.571758		0.889251	0.00194816
FfX2	0.29204	0	0.265249	0.674304	0.635188	0.513847	0.513597	0.693448	0.543935		0.44527			0.00161828
FfX3	0.222656	0.265249	0	0.626214	0.536824	0.44492	0.475854	0.620895	0.542772
FbX1	0.673915	0.674304	0.626214	0	0.546517	0.404089	0.384338	0.425551	0.507933
FbX2	0.596399	0.635188	0.536824	0.546517	0	0.493903	0.505149	0.506982	0.465055
FbX3	0.491883	0.513847	0.44492	0.404089	0.493903	0	0.330164	0.390871	0.491391
FsX1	0.513496	0.513597	0.475854	0.384338	0.505149	0.330164	0	0.32663	0.370324
FsX2	0.675268	0.693448	0.620895	0.425551	0.506982	0.390871	0.32663	0	0.494171
FsX3	0.566553	0.543935	0.542772	0.507933	0.465055	0.491391	0.370324	0.494171	0
	FfT1	FfT2	FfT3	FbT1	FbT2	FbT3	FsT1	FsT2	FsT3				TTEST
FfT1	0	0.521619	0.352614	0.635409	0.521177	0.54186	0.507659	0.57377	0.50467	0.523612	0.489733		0.296691	0.226384
FfT2	0.521619	0	0.420129	0.489111	0.521281	0.610809	0.6156	0.406116	0.463593		0.466507			0.617333
FfT3	0.352614	0.420129	0	0.497401	0.454321	0.441135	0.449856	0.439619	0.446713
FbT1	0.635409	0.489111	0.497401	0	0.377358	0.637778	0.629571	0.476726	0.331122
FbT2	0.521177	0.521281	0.454321	0.377358	0	0.567931	0.482716	0.554778	0.287738
FbT3	0.54186	0.610809	0.441135	0.637778	0.567931	0	0.348463	0.534951	0.552503
FsT1	0.507659	0.6156	0.449856	0.629571	0.482716	0.348463	0	0.515816	0.469026
FsT2	0.57377	0.406116	0.439619	0.476726	0.554778	0.534951	0.515816	0	0.435523
FsT3	0.50467	0.463593	0.446713	0.331122	0.287738	0.552503	0.469026	0.435523	0

## Sheet: unweight-unifrac
unweighted_unifrac_Beta_diversity
comparison of differentdevelopment stages																comparison of different development soil types																comparison of different cultivars
													TTEST
	NfT1	NfT2	NfT3	NbT1	NbT2	NbT3	NsT1	NsT2	NsT3				TTEST				FfX1	FfX2	FfX3	FbX1	FbX2	FbX3	FsX1	FsX2	FsX3			TTEST					NfX1	NfX2	NfX3	NbX1	NbX2	NbX3	NsX1	NsX2	NsX3
NfT1	0	0.27852	0.270108	0.416518	0.399665	0.393378	0.427566	0.366071	0.419203	0.364034	0.365036		0.958909	0.807693		NfX1	0.626986	0.64899	0.650579	0.644707	0.636636	0.644481	0.642593	0.642475	0.654307	0.66535	0.647711	0.211734	0.00364844			NfT1	0.278329	0.291904	0.301308	0.383788	0.388467	0.417773	0.41333	0.398649	0.411382	0.272502	0.198437
NfT2	0.27852	0	0.244692	0.380567	0.367306	0.3491	0.377078	0.303276	0.372129		0.355517			0.791406		NfX2	0.62765	0.648492	0.64709	0.644699	0.636829	0.644089	0.643209	0.640397	0.649458		0.727435		0.000228707			NfT2	0.276307	0.29953	0.197156	0.341789	0.340706	0.371132	0.365663	0.343575	0.420083		0.319197
NfT3	0.270108	0.244692	0	0.33467	0.317291	0.317809	0.352554	0.296024	0.371425							NfX3	0.703405	0.720093	0.714866	0.711655	0.706065	0.720188	0.716451	0.710469	0.719978							NfT3	0.29589	0.28205	0.230047	0.317299	0.301778	0.346155	0.355495	0.345802	0.400249
NbT1	0.416518	0.380567	0.33467	0	0.194633	0.246953	0.237912	0.41508	0.472355							NbX1	0.648282	0.665714	0.665439	0.662979	0.655081	0.659975	0.657969	0.653141	0.668309							NbT1	0.400563	0.390457	0.367948	0.232535	0.187708	0.180254	0.44887	0.463288	0.468639
NbT2	0.399665	0.367306	0.317291	0.194633	0	0.209688	0.231727	0.385609	0.454876							NbX2	0.644746	0.661713	0.66271	0.65787	0.651336	0.655979	0.653531	0.648338	0.666438							NbT2	0.382084	0.373257	0.349178	0.207317	0.185356	0.167995	0.421416	0.444682	0.427725
NbT3	0.393378	0.3491	0.317809	0.246953	0.209688	0	0.241115	0.351493	0.409482							NbX3	0.618548	0.638672	0.636071	0.629988	0.621966	0.634227	0.630356	0.622627	0.640745							NbT3	0.388851	0.372306	0.321655	0.193107	0.193164	0.2385	0.378964	0.397456	0.426934
NsT1	0.427566	0.377078	0.352554	0.237912	0.231727	0.241115	0	0.361749	0.426148							NsX1	0.741671	0.754874	0.754149	0.753961	0.746271	0.756782	0.752532	0.747023	0.75426							NsT1	0.409937	0.394631	0.346985	0.22538	0.20692	0.215726	0.405511	0.42567	0.447236
NsT2	0.366071	0.303276	0.296024	0.41508	0.385609	0.351493	0.361749	0	0.220368							NsX2	0.743403	0.761346	0.754883	0.755985	0.750545	0.759841	0.755296	0.750416	0.765148							NsT2	0.399556	0.396124	0.295907	0.355441	0.360449	0.405398	0.184951	0.204816	0.332553
NsT3	0.419203	0.372129	0.371425	0.472355	0.454876	0.409482	0.426148	0.220368	0							NsX3	0.662133	0.673575	0.67275	0.675283	0.666011	0.674575	0.672739	0.671134	0.678366							NsT3	0.453533	0.457335	0.378958	0.415267	0.429368	0.471112	0.246986	0.248678	0.376373
																																	FfX1	FfX2	FfX3	FbX1	FbX2	FbX3	FsX1	FsX2	FsX3
	NfX1	NfX2	NfX3	NbX1	NbX2	NbX3	NsX1	NsX2	NsX3				TTEST				FfT1	FfT2	FfT3	FbT1	FbT2	FbT3	FsT1	FsT2	FsT3			TTEST				FfT1	0.113561	0.0937478	0.108519	0.0984485	0.106279	0.111223	0.105193	0.102377	0.102792	0.0965599	0.086626
NfX1	0	0.287988	0.293468	0.374159	0.374586	0.396208	0.436244	0.429254	0.433611	0.362188	0.411095		0.00700535	0.000102824		NfT1	0.650289	0.679081	0.659138	0.68739	0.668276	0.677991	0.67725	0.675123	0.677502	0.680715	0.63324	0.000405628	0.219517			FfT2	0.103347	0.0760057	0.0733436	0.0827847	0.0831965	0.0798674	0.0921177	0.085083	0.0853432		0.0852356
NfX2	0.287988	0	0.284218	0.362837	0.368711	0.39141	0.444452	0.433425	0.403838		0.427872			0.286789		NfT2	0.699069	0.723489	0.70095	0.728222	0.710138	0.719658	0.717094	0.719742	0.71937		0.706121		0.00325956			FfT3	0.10639	0.100737	0.0933888	0.0868956	0.106008	0.0984482	0.0957955	0.103031	0.106394
NfX3	0.293468	0.284218	0	0.308407	0.328267	0.355103	0.353374	0.343213	0.422444							NfT3	0.664493	0.683482	0.666448	0.696561	0.671602	0.688892	0.679518	0.683296	0.679855							FbT1	0.102363	0.0865144	0.092149	0.0719243	0.103879	0.0755453	0.0859555	0.0876267	0.094743
NbX1	0.374159	0.362837	0.308407	0	0.173645	0.210246	0.385949	0.41172	0.43362							NbT1	0.597595	0.609413	0.594698	0.617558	0.600151	0.618517	0.607027	0.60672	0.604633							FbT2	0.111057	0.101541	0.10127	0.0962929	0.0948363	0.0957976	0.0927132	0.0899948	0.106427		0.176426
NbX2	0.374586	0.368711	0.328267	0.173645	0	0.179333	0.396452	0.423576	0.443231							NbT2	0.61398	0.631769	0.614615	0.638679	0.616601	0.638111	0.625045	0.630828	0.6284							FbT3	0.094835	0.0849516	0.0769216	0.0794915	0.0778269	0.0840406	0.0800531	0.0856765	0.0828115
NbX3	0.396208	0.39141	0.355103	0.210246	0.179333	0	0.43858	0.461617	0.456099							NbT3	0.635193	0.657018	0.635988	0.662033	0.644482	0.66303	0.650689	0.654616	0.658113		0.676762					FsT1	0.110344	0.0880913	0.0895169	0.0777546	0.0860672	0.0959845	0.0825623	0.082446	0.0908307
NsX1	0.436244	0.444452	0.353374	0.385949	0.396452	0.43858	0	0.23084	0.347866							NsT1	0.620605	0.637261	0.622652	0.64558	0.625933	0.640913	0.633651	0.63573	0.635845							FsT2	0.113911	0.0910309	0.0993132	0.0897241	0.112151	0.0944	0.0931718	0.0934714	0.0911643
NsX2	0.429254	0.433425	0.343213	0.41172	0.423576	0.461617	0.23084	0	0.343198							NsT2	0.717888	0.739136	0.723607	0.74873	0.722707	0.739261	0.732963	0.736492	0.736632							FsT3	0.096926	0.0854536	0.085964	0.0829269	0.086051	0.0769267	0.0771342	0.0694329	0.0869066
NsX3	0.433611	0.403838	0.422444	0.43362	0.443231	0.456099	0.347866	0.343198	0							NsT3	0.726572	0.753746	0.735267	0.761199	0.738372	0.752523	0.747989	0.74898	0.746808
	FfT1	FfT2	FfT3	FbT1	FbT2	FbT3	FsT1	FsT2	FsT3				TTEST
FfT1	0	0.101403	0.0893389	0.106095	0.105696	0.104093	0.105943	0.119151	0.106991	0.0966449	0.101305		0.313804	0.139381
FfT2	0.101403	0	0.102941	0.0946092	0.0969971	0.0794141	0.0876547	0.0927673	0.0927807		0.0900266			0.0204947
FfT3	0.0893389	0.102941	0	0.103881	0.0887517	0.0902663	0.0964197	0.103238	0.106797
FbT1	0.106095	0.0946092	0.103881	0	0.103983	0.0878018	0.094209	0.0923389	0.0826439
FbT2	0.105696	0.0969971	0.0887517	0.103983	0	0.0974395	0.0830654	0.103346	0.098867
FbT3	0.104093	0.0794141	0.0902663	0.0878018	0.0974395	0	0.0801862	0.0959052	0.0796776
FsT1	0.105943	0.0876547	0.0964197	0.094209	0.0830654	0.0801862	0	0.0768814	0.087813
FsT2	0.119151	0.0927673	0.103238	0.0923389	0.103346	0.0959052	0.0768814	0	0.0866628
FsT3	0.106991	0.0927807	0.106797	0.0826439	0.098867	0.0796776	0.087813	0.0866628	0
	FfX1	FfX2	FfX3	FbX1	FbX2	FbX3	FsX1	FsX2	FsX3				TTEST
FfX1	0	0.0935925	0.0843044	0.0981781	0.0993178	0.0837408	0.0995143	0.0972798	0.11301	0.0842765	0.091627		0.155537	0.351605
FfX2	0.0935925	0	0.0750559	0.070678	0.0869718	0.0751587	0.0752896	0.091002	0.0886786		0.0800174			0.0226075
FfX3	0.0843044	0.0750559	0	0.0741095	0.0889698	0.0813636	0.0849302	0.0901896	0.0847496
FbX1	0.0981781	0.070678	0.0741095	0	0.0789644	0.0790637	0.0736409	0.0758031	0.0923098		0.235803
FbX2	0.0993178	0.0869718	0.0889698	0.0789644	0	0.0799438	0.0875301	0.0846521	0.0848116
FbX3	0.0837408	0.0751587	0.0813636	0.0790637	0.0799438	0	0.0660921	0.0716652	0.0836518
FsX1	0.0995143	0.0752896	0.0849302	0.0736409	0.0875301	0.0660921	0	0.0668616	0.0781545
FsX2	0.0972798	0.091002	0.0901896	0.0758031	0.0846521	0.0716652	0.0668616	0	0.0765084
FsX3	0.11301	0.0886786	0.0847496	0.0923098	0.0848116	0.0836518	0.0781545	0.0765084	0

## Sheet: bray-curtis
bray_curtis_Beta_diversity
																	comparison of different development soil types																comparison of different cultivars
comparison of differentdevelopment stages
																		FfX1	FfX2	FfX3	FbX1	FbX2	FbX3	FsX1	FsX2	FsX3			TTEST					NfX1	NfX2	NfX3	NbX1	NbX2	NbX3	NsX1	NsX2	NsX3
	NfT1	NfT2	NfT3	NbT1	NbT2	NbT3	NsT1	NsT2	NsT3				TTEST				NfX1	0.959449	0.96318	0.964668	0.927737	0.959471	0.95141	0.929847	0.946902	0.9501	0.960656	0.923796	0.00023603	0.12111			NfT1	0.424584	0.451899	0.456229	0.505552	0.602532	0.63944	0.52676	0.561959	0.542194	0.370491	0.336437
NfT1	0	0.403464	0.489962	0.631779	0.625427	0.479902	0.533111	0.507395	0.650899	0.52805	0.522881		0.906971	0.0812522			NfX2	0.95594	0.960626	0.961315	0.891139	0.957961	0.949256	0.926405	0.940129	0.944592		0.954344		0.000708539			NfT2	0.250988	0.268998	0.289651	0.4664	0.613946	0.655852	0.459449	0.416633	0.467444		0.431989
NfT2	0.403464	0	0.335998	0.603686	0.614857	0.491606	0.551588	0.475972	0.652654		0.442066			0.0948432			NfX3	0.95734	0.962048	0.961337	0.916922	0.958383	0.950011	0.925716	0.938819	0.945858							NfT3	0.380102	0.450056	0.361914	0.464024	0.455385	0.51801	0.42485	0.46298	0.545836
NfT3	0.489962	0.335998	0	0.470486	0.470353	0.364357	0.445059	0.370442	0.51881								NbX1	0.954675	0.9507	0.950766	0.91388	0.942905	0.937331	0.912703	0.923518	0.93189							NbT1	0.573507	0.540506	0.497668	0.450677	0.373284	0.23622	0.527249	0.615878	0.692139
NbT1	0.631779	0.603686	0.470486	0	0.259938	0.325583	0.349678	0.514701	0.552165								NbX2	0.936664	0.941261	0.940129	0.908794	0.938108	0.927648	0.908261	0.917588	0.924517							NbT2	0.576749	0.586787	0.526427	0.470597	0.302154	0.233022	0.540018	0.635976	0.685521
NbT2	0.625427	0.614857	0.470353	0.259938	0	0.344615	0.397979	0.513014	0.57093								NbX3	0.936731	0.942239	0.941617	0.886964	0.934111	0.924428	0.900067	0.909771	0.920431							NbT3	0.472418	0.481857	0.409882	0.323829	0.264157	0.373995	0.369443	0.48994	0.557051
NbT3	0.479902	0.491606	0.364357	0.325583	0.344615	0	0.272863	0.372663	0.434599								NsX1	0.972285	0.974461	0.976083	0.893493	0.970309	0.961936	0.937197	0.953364	0.957761							NsT1	0.515567	0.51177	0.428914	0.376749	0.368665	0.372107	0.43964	0.533844	0.600266
NsT1	0.533111	0.551588	0.445059	0.349678	0.397979	0.272863	0	0.439107	0.470731								NsX2	0.966356	0.969465	0.972685	0.929758	0.971197	0.961626	0.93773	0.953342	0.95885							NsT2	0.487986	0.533333	0.423251	0.483122	0.494493	0.562914	0.247346	0.314923	0.419609
NsT2	0.507395	0.475972	0.370442	0.514701	0.513014	0.372663	0.439107	0	0.324095								NsX3	0.978392	0.980657	0.98239	0.960049	0.974217	0.96851	0.95905	0.962247	0.969554							NsT3	0.651033	0.66449	0.585587	0.578348	0.493049	0.586742	0.334022	0.428914	0.569332
NsT3	0.650899	0.652654	0.51881	0.552165	0.57093	0.434599	0.470731	0.324095	0
	NfX1	NfX2	NfX3	NbX1	NbX2	NbX3	NsX1	NsX2	NsX3				TTEST					FfT1	FfT2	FfT3	FbT1	FbT2	FbT3	FsT1	FsT2	FsT3			TTEST					FfX1	FfX2	FfX3	FbX1	FbX2	FbX3	FsX1	FsX2	FsX3
NfX1	0	0.216678	0.180835	0.363247	0.58592	0.60453	0.455829	0.365801	0.375683	0.51066	0.422716		0.0607927	0.573554			NfT1	0.954186	0.967022	0.942572	0.932667	0.929403	0.931823	0.930846	0.963002	0.932179	0.948965	0.885735	7.25836e-08	0.0496041			FfT1	0.184211	0.19014	0.19034	0.323429	0.304575	0.2332	0.264846	0.343327	0.268465	0.284072	0.269048
NfX2	0.216678	0	0.246502	0.431845	0.615789	0.602687	0.4839	0.453209	0.499445		0.542623			0.022046			NfT2	0.94799	0.966467	0.943416	0.946436	0.942549	0.945903	0.942083	0.963291	0.944992		0.929277		0.000514851			FfT2	0.352099	0.387986	0.349656	0.352121	0.352654	0.272907	0.291561	0.265046	0.356873		0.227614
NfX3	0.180835	0.246502	0	0.313991	0.527848	0.550078	0.407706	0.322563	0.440306								NfT3	0.94386	0.935132	0.94004	0.946613	0.943882	0.948479	0.944881	0.958561	0.945525							FfT3	0.302287	0.30895	0.290984	0.27264	0.337597	0.218743	0.212258	0.27344	0.27284
NbX1	0.363247	0.431845	0.313991	0	0.378414	0.45734	0.401599	0.383944	0.405707								NbT1	0.920875	0.899445	0.909571	0.86378	0.862581	0.893582	0.897513	0.924561	0.87344							FbT1	0.400799	0.447169	0.37555	0.211948	0.330513	0.236109	0.255097	0.23018	0.351366
NbX2	0.58592	0.615789	0.527848	0.378414	0	0.310771	0.507795	0.606684	0.622274								NbT2	0.922652	0.906729	0.913213	0.887053	0.887675	0.899889	0.898756	0.931579	0.884366							FbT2	0.351543	0.384699	0.344015	0.243504	0.321652	0.262181	0.220786	0.218699	0.282167
NbX3	0.60453	0.602687	0.550078	0.45734	0.310771	0	0.578148	0.668155	0.709305								NbT3	0.935532	0.922385	0.927071	0.884433	0.881968	0.91066	0.91439	0.945059	0.895625		0.933796					FbT3	0.340884	0.341372	0.332312	0.251921	0.302087	0.261515	0.202487	0.277571	0.263935
NsX1	0.455829	0.4839	0.407706	0.401599	0.507795	0.578148	0	0.244926	0.334222								NsT1	0.936287	0.91539	0.92676	0.889518	0.889007	0.906729	0.910304	0.939041	0.888963							FsT1	0.355319	0.346014	0.351632	0.27968	0.332911	0.289896	0.18763	0.255408	0.206107		0.319942
NsX2	0.365801	0.453209	0.322563	0.383944	0.606684	0.668155	0.244926	0	0.309927								NsT2	0.9507	0.940417	0.941661	0.915523	0.914013	0.924717	0.930269	0.961759	0.917322							FsT2	0.412947	0.437486	0.380502	0.271352	0.323695	0.256673	0.230646	0.205685	0.307595
NsX3	0.375683	0.499445	0.440306	0.405707	0.622274	0.709305	0.334222	0.309927	0								NsT3	0.955785	0.945037	0.945214	0.903753	0.901221	0.928092	0.934222	0.965068	0.916545							FsT3	0.371019	0.405263	0.354719	0.237175	0.308572	0.250788	0.204952	0.182589	0.26791
	FfT1	FfT2	FfT3	FbT1	FbT2	FbT3	FsT1	FsT2	FsT3				TTEST
FfT1	0	0.312081	0.222763	0.361204	0.325783	0.284233	0.300555	0.34779	0.320053	0.291808	0.2951		0.857755	0.0218313
FfT2	0.312081	0	0.263358	0.290584	0.300844	0.298379	0.343282	0.244437	0.291184		0.242273			0.0120014
FfT3	0.222763	0.263358	0	0.289229	0.260826	0.21519	0.257562	0.277171	0.273862
FbT1	0.361204	0.290584	0.289229	0	0.210415	0.280613	0.309238	0.242216	0.193316
FbT2	0.325783	0.300844	0.260826	0.210415	0	0.242105	0.231423	0.286298	0.188386
FbT3	0.284233	0.298379	0.21519	0.280613	0.242105	0	0.204775	0.274972	0.249833
FsT1	0.300555	0.343282	0.257562	0.309238	0.231423	0.204775	0	0.288163	0.225205
FsT2	0.34779	0.244437	0.277171	0.242216	0.286298	0.274972	0.288163	0	0.235376
FsT3	0.320053	0.291184	0.273862	0.193316	0.188386	0.249833	0.225205	0.235376	0
	FfX1	FfX2	FfX3	FbX1	FbX2	FbX3	FsX1	FsX2	FsX3				TTEST
FfX1	0	0.157739	0.134843	0.381457	0.310748	0.272996	0.309882	0.390673	0.301888	0.325089	0.332904		0.747743	0.0159375
FfX2	0.157739	0	0.162847	0.405796	0.354941	0.310393	0.321097	0.42294	0.304441		0.268702			0.00433691
FfX3	0.134843	0.162847	0	0.361359	0.273706	0.254408	0.292205	0.363624	0.289385
FbX1	0.381457	0.405796	0.361359	0	0.321364	0.244437	0.238308	0.275905	0.28068
FbX2	0.310748	0.354941	0.273706	0.321364	0	0.275105	0.288918	0.301155	0.296913
FbX3	0.272996	0.310393	0.254408	0.244437	0.275105	0	0.212791	0.253542	0.270109
FsX1	0.309882	0.321097	0.292205	0.238308	0.288918	0.212791	0	0.19789	0.198201
FsX2	0.390673	0.42294	0.363624	0.275905	0.301155	0.253542	0.19789	0	0.282234
FsX3	0.301888	0.304441	0.289385	0.28068	0.296913	0.270109	0.198201	0.282234	0		0.393739
