# Supplementary material for: The Variation in the Rhizosphere Microbiome of Cotton with Soil Type, Genotype and Developmental Stage
Source: Sci Rep. 2017 Jun 21;7:3940. doi: 10.1038/s41598-017-04213-7 (PMC5479781; doi:10.1038/s41598-017-04213-7)
Supplement: Supplementary file 16 — Supplementary Table S15 [file 41598_2017_4213_MOESM16_ESM.xls]

## Sheet: Sheet1
	OTU numbers that relative abundance of rhizosphere were higher than bulk soil	OTU numbers that relative abundance in bulk soil were 0	OTU numbers that relative abundance of rhizosphere were lower than bulk soil	OTU numbers that relative abundance in rhizosphere were 0
FsT/FsX	5297	4639	2839	2260
FbT/FbX	5311	4611	2674	2158
FfT/FfX	4884	4621	1418	1073
