# Supplementary material for: The Variation in the Rhizosphere Microbiome of Cotton with Soil Type, Genotype and Developmental Stage
Source: Sci Rep. 2017 Jun 21;7:3940. doi: 10.1038/s41598-017-04213-7 (PMC5479781; doi:10.1038/s41598-017-04213-7)
Supplement: Supplementary file 17 — Supplementary Table S16 [file 41598_2017_4213_MOESM17_ESM.xls]

## Sheet: Sheet1
consider of the interaction of each two factors
phylum level							class level
factors	Mean Sq	Pvalue				factors	Mean Sq	Pvalue
soil type	0.07071	1.05e-09	***	0.741428		soil type	0.10572	2.26e-09	***	0.774052
development stage	0.00547	0.004752	**	0.0573556		development stage	0.01288	0.000733	***	0.0943037
plant genotype	0	0.997664		0		plant genotype	0.00107	0.377739		0.00783424
soil type and development stage	0.00501	0.006827	**	0.0525322		soil type and development stage	0.00825	0.006366	**	0.0604042
soil type and plant genotype	0.0134	0.000436	***	0.140505		soil type and plant genotype	0.00643	0.037237	*	0.0470786
development stage and plant genotype	0.00078	0.400789		0.00817867		development stage and plant genotype	0.00223	0.207785		0.0163274
order level							family level
factors	Mean Sq	Pvalue				factors	Mean Sq	Pvalue
soil type	0.11441	6.42e-10	***	0.777717		soil type	0.0687	2.97e-06	***	0.540264
development stage	0.01426	0.000312	***	0.0969343		development stage	0.02445	0.000157	***	0.192277
plant genotype	0.00406	0.085771	.	0.0275984		plant genotype	0.01575	0.008689	**	0.12386
soil type and development stage	0.00854	0.004489	**	0.0580518		soil type and development stage	0.01295	0.004724	**	0.10184
soil type and plant genotype	0.00487	0.061372	.	0.0331045		soil type and plant genotype	0.00402	0.163499		0.0316137
development stage and plant genotype	0.00097	0.478587		0.00659371		development stage and plant genotype	0.00129	0.525847		0.0101447
